# Supplementary material for: Captive gibbons (Hylobatidae) use different referential cues in an object-choice task: insights into lesser ape cognition and manual laterality
Source: PeerJ. 2018 Aug 6;6:e5348. doi: 10.7717/peerj.5348 (PMC6098942; doi:10.7717/peerj.5348)
Supplement: Data S1 [file peerj-06-5348-s003.xlsx]

## Sheet: Juvenile
Day	Video number	Species	Individual	Condition	Signal	Decision	Hand selecting	Hand for support grip	Approach direction	Decision correct?
2017-07-14	2	N. leucogenys	"Juvenile"	Test	Near Pointing	Right	Left	Right	Right	No
	2	N. leucogenys	"Juvenile"	Test	Near Pointing	Left	Left	Right	Frontal	No
	3	N. leucogenys	"Juvenile"	Test	Near Pointing	Left	Left	Right	Right	Yes
	4	N. leucogenys	"Juvenile"	Test	Near Pointing	Left	Left	Right	Left	No
	4	N. leucogenys	"Juvenile"	Test	Near Pointing	Right	Left	Right	Right	Yes
	4	N. leucogenys	"Juvenile"	Test	Near Pointing	Left	Left	Right	Frontal	No
	7	N. leucogenys	"Juvenile"	Test	Near Pointing	Left	Left	Right	Frontal	Yes
	7	N. leucogenys	"Juvenile"	Test	Near Pointing	Left	Left	Right	Right	Yes
2017-07-17	2	N. leucogenys	"Juvenile"	Test	Near Pointing	Right	Right	Left	Frontal	No
2017-07-18	4	N. leucogenys	"Juvenile"	Test	Near Pointing	Right	Left	Right	Right	Yes
	4	N. leucogenys	"Juvenile"	Test	Near Pointing	Left	Right	Left	Frontal	Yes
	4	N. leucogenys	"Juvenile"	Test	Near Pointing	Left	Right	Left	Frontal	Yes
	4	N. leucogenys	"Juvenile"	Test	Near Pointing	Left	Right	Left	Left	No
	4	N. leucogenys	"Juvenile"	Test	Near Pointing	Left	Right	Left	Frontal	No
	4	N. leucogenys	"Juvenile"	Test	Near Pointing	Left	Right	Left	Frontal	No
	4	N. leucogenys	"Juvenile"	Test	Near Pointing	Right	Left	Right	Frontal	No
	4	N. leucogenys	"Juvenile"	Test	Near Pointing	Left	Left	Right	Frontal	Yes
2017-07-21	1	N. leucogenys	"Juvenile"	Test	Near Pointing	Left	Left	Right	Frontal	Yes
	2	N. leucogenys	"Juvenile"	Test	Near Pointing	Left	Left	Right	Right	No
	2	N. leucogenys	"Juvenile"	Test	Near Pointing	Left	Left	Right	Left	Yes
	2	N. leucogenys	"Juvenile"	Test	Near Pointing	Right	Right	Left	Frontal	Yes
	2	N. leucogenys	"Juvenile"	Test	Near Pointing	Left	Right	Left	Frontal	No
	2	N. leucogenys	"Juvenile"	Test	Near Pointing	Left	Right	Left	Frontal	No
2017-10-11	_00009	N. leucogenys	"Juvenile"	Test	Near Pointing	Left	Left	Right	Frontal	No
2017-07-17	1	N. leucogenys	"Juvenile"	Test	Far Pointing	Left	Left	Right	Right	Yes
	1	N. leucogenys	"Juvenile"	Test	Far Pointing	Left	Left	Right	Left	No
	1	N. leucogenys	"Juvenile"	Test	Far Pointing	Right	Left	Right	Right	Yes
	1	N. leucogenys	"Juvenile"	Test	Far Pointing	Right	Left	Right	Right	Yes
	2	N. leucogenys	"Juvenile"	Test	Far Pointing	Left	Left	Right	Left	Yes
	2	N. leucogenys	"Juvenile"	Test	Far Pointing	Right	Left	Right	Right	No
	2	N. leucogenys	"Juvenile"	Test	Far Pointing	Left	Left	Right	Frontal	No
2017-07-18	4	N. leucogenys	"Juvenile"	Test	Far Pointing	Left	Left	Right	Frontal	Yes
	4	N. leucogenys	"Juvenile"	Test	Far Pointing	Left	Left	Right	Frontal	Yes
	5	N. leucogenys	"Juvenile"	Test	Far Pointing	Left	Left	Right	Left	No
	6	N. leucogenys	"Juvenile"	Test	Far Pointing	Left	Right	Left	Left	Yes
	7	N. leucogenys	"Juvenile"	Test	Far Pointing	Right	Right	Left	Left	Yes
	7	N. leucogenys	"Juvenile"	Test	Far Pointing	Right	Right	Left	Left	Yes
	8	N. leucogenys	"Juvenile"	Test	Far Pointing	Left	Left	Right	Right	No
	8	N. leucogenys	"Juvenile"	Test	Far Pointing	Right	Left	Right	Right	No
2017-07-21	2	N. leucogenys	"Juvenile"	Test	Far Pointing	Right	Right	Left	Right	No
	2	N. leucogenys	"Juvenile"	Test	Far Pointing	Left	Left	Right	Right	Yes
	2	N. leucogenys	"Juvenile"	Test	Far Pointing	Left	Right	Left	Frontal	Yes
	2	N. leucogenys	"Juvenile"	Test	Far Pointing	Left	Left	Right	Frontal	Yes
	2	N. leucogenys	"Juvenile"	Test	Far Pointing	Left	Left	Right	Frontal	No
	2	N. leucogenys	"Juvenile"	Test	Far Pointing	Left	Right	Left	Left	No
	2	N. leucogenys	"Juvenile"	Test	Far Pointing	Left	Left	Right	Frontal	Yes
	2	N. leucogenys	"Juvenile"	Test	Far Pointing	Left	Left	Right	Frontal	No
	2	N. leucogenys	"Juvenile"	Test	Far Pointing	Left	Left	Right	Frontal	No
2017-07-14	2	N. leucogenys	"Juvenile"	Test	Body and gaze	Right	Right	Left	Left	Yes
2017-07-18	8	N. leucogenys	"Juvenile"	Test	Body and gaze	Left	Left	Right	Right	Yes
	8	N. leucogenys	"Juvenile"	Test	Body and gaze	Left	Right	Left	Left	No
	8	N. leucogenys	"Juvenile"	Test	Body and gaze	Right	Right	Left	Frontal	Yes
	8	N. leucogenys	"Juvenile"	Test	Body and gaze	Left	Right	Left	Frontal	Yes
	8	N. leucogenys	"Juvenile"	Test	Body and gaze	Left	Right	Left	Frontal	Yes
	8	N. leucogenys	"Juvenile"	Test	Body and gaze	Right	Right	Left	Frontal	No
	8	N. leucogenys	"Juvenile"	Test	Body and gaze	Left	Left	Right	Frontal	No
2017-07-21	2	N. leucogenys	"Juvenile"	Test	Body and gaze	Left	Left	Right	Frontal	No
	2	N. leucogenys	"Juvenile"	Test	Body and gaze	Left	Left	Right	Frontal	No
	2	N. leucogenys	"Juvenile"	Test	Body and gaze	Left	Left	Right	Frontal	No
	2	N. leucogenys	"Juvenile"	Test	Body and gaze	Right	Left	Right	Right	Yes
	2	N. leucogenys	"Juvenile"	Test	Body and gaze	Left	Right	Left	Frontal	Yes
	2	N. leucogenys	"Juvenile"	Test	Body and gaze	Left	Left	Right	Right	Yes
	2	N. leucogenys	"Juvenile"	Test	Body and gaze	Left	Right	Left	Right	No
	2	N. leucogenys	"Juvenile"	Test	Body and gaze	Left	Right	Left	Left	No
	2	N. leucogenys	"Juvenile"	Test	Body and gaze	Right	Left	Right	Right	No
	2	N. leucogenys	"Juvenile"	Test	Body and gaze	Left	Right	Left	Right	No
	2	N. leucogenys	"Juvenile"	Test	Body and gaze	Left	Left	Right	Frontal	Yes
	2	N. leucogenys	"Juvenile"	Test	Body and gaze	Left	Left	Right	Frontal	Yes
	2	N. leucogenys	"Juvenile"	Test	Body and gaze	Left	Right	Left	Right	No
	2	N. leucogenys	"Juvenile"	Test	Body and gaze	Right	Right	Left	Right	No
	2	N. leucogenys	"Juvenile"	Test	Body and gaze	Right	Right	Left	Frontal	No
	2	N. leucogenys	"Juvenile"	Test	Body and gaze	Right	Right	Left	Left	No
2017-07-18	8	N. leucogenys	"Juvenile"	Test	Glance	Left	Left	Right	Frontal	Yes
	8	N. leucogenys	"Juvenile"	Test	Glance	Left	Right	Left	Frontal	No
	8	N. leucogenys	"Juvenile"	Test	Glance	Left	Right	Left	Left	No
	10	N. leucogenys	Juvenile	Test	Glance	Left	Left	Right	Frontal	No
	10	N. leucogenys	"Juvenile"	Test	Glance	Left	Right	Left	Left	Yes
	10	N. leucogenys	"Juvenile"	Test	Glance	Left	Right	Left	Left	Yes
	12	N. leucogenys	"Juvenile"	Test	Glance	Left	Left	Right	Left	No
	13	N. leucogenys	"Juvenile"	Test	Glance	Left	Left	Right	Left	Yes
2017-07-21	2	N. leucogenys	"Juvenile"	Test	Glance	Right	Left	Right	Right	No
	2	N. leucogenys	"Juvenile"	Test	Glance	Left	Right	Left	Frontal	No
	2	N. leucogenys	"Juvenile"	Test	Glance	Left	Left	Right	Frontal	No
	2	N. leucogenys	"Juvenile"	Test	Glance	Right	Right	Left	Right	No
	2	N. leucogenys	"Juvenile"	Test	Glance	Right	Right	Left	Right	No
	2	N. leucogenys	"Juvenile"	Test	Glance	Left	Right	Left	Frontal	Yes
	2	N. leucogenys	"Juvenile"	Test	Glance	Right	Right	Left	Right	Yes
	2	N. leucogenys	"Juvenile"	Test	Glance	Left	Right	Left	Frontal	No
	2	N. leucogenys	"Juvenile"	Test	Glance	Right	Left	Right	Right	No
	2	N. leucogenys	"Juvenile"	Test	Glance	Left	Right	Left	Right	Yes
	2	N. leucogenys	"Juvenile"	Test	Glance	Right	Right	Left	Right	Yes
	2	N. leucogenys	"Juvenile"	Test	Glance	Left	Right	Left	Right	No
	2	N. leucogenys	"Juvenile"	Test	Glance	Left	Right	Left	Right	No
	3	N. leucogenys	"Juvenile"	Test	Glance	Left	Left	Right	Frontal	Yes
	3	N. leucogenys	"Juvenile"	Test	Glance	Right	Right	Left	Right	Yes
	3	N. leucogenys	"Juvenile"	Test	Glance	Left	Left	Right	Right	Yes
2017-07-18	13	N. leucogenys	"Juvenile"	Control	-	Left	Left	Right	Frontal	No
	15	N. leucogenys	"Juvenile"	Control	-	Right	Right	Left	Left	No
	15	N. leucogenys	"Juvenile"	Control	-	Left	Left	Right	Frontal	Yes
	15	N. leucogenys	"Juvenile"	Control	-	Left	Left	Right	Frontal	No
	15	N. leucogenys	"Juvenile"	Control	-	Right	Left	Right	Frontal	No
	15	N. leucogenys	"Juvenile"	Control	-	Right	Left	Right	Right	No
	15	N. leucogenys	"Juvenile"	Control	-	Left	Right	Left	Left	No
	15	N. leucogenys	"Juvenile"	Control	-	Left	Left	Right	Left	No
2017-07-21	4	N. leucogenys	"Juvenile"	Control	-	Left	Left	Right	Right	Yes
	4	N. leucogenys	"Juvenile"	Control	-	Right	Left	Right	Right	No
	4	N. leucogenys	"Juvenile"	Control	-	Left	Left	Right	Frontal	Yes
	4	N. leucogenys	"Juvenile"	Control	-	Left	Right	Left	Left	Yes
	4	N. leucogenys	"Juvenile"	Control	-	Left	Right	Left	Right	No
	4	N. leucogenys	"Juvenile"	Control	-	Left	Right	Left	Frontal	No
	4	N. leucogenys	"Juvenile"	Control	-	Right	Left	Right	Frontal	No
	4	N. leucogenys	"Juvenile"	Control	-	Left	Right	Left	Left	No
	4	N. leucogenys	"Juvenile"	Control	-	Right	Left	Right	Frontal	No
	4	N. leucogenys	"Juvenile"	Control	-	Left	Right	Left	Left	No
	4	N. leucogenys	"Juvenile"	Control	-	Right	Right	Left	Frontal	Yes
	4	N. leucogenys	"Juvenile"	Control	-	Right	Left	Right	Right	Yes
	4	N. leucogenys	"Juvenile"	Control	-	Right	Right	Left	Right	Yes
	4	N. leucogenys	"Juvenile"	Control	-	Left	Right	Left	Left	No
	4	N. leucogenys	"Juvenile"	Control	-	Right	Right	Left	Frontal	No
	4	N. leucogenys	"Juvenile"	Control	-	Left	Right	Left	Left	Yes

## Sheet: Franz
Day	Video number	Species	Individual	Condition	Signal	Decision	Hand selecting	Hand for support grip	Approach direction	Decision correct?
2017-06-20	2	H. muelleri	Franz	Test	Near Pointing	Right	Right	Left	Frontal	Yes
	2	H. muelleri	Franz	Test	Near Pointing	Left	Left	Right	Frontal	Yes
	2	H. muelleri	Franz	Test	Near Pointing	Right	Right	Left	Frontal	No
	2	H. muelleri	Franz	Test	Near Pointing	Left	Left	Right	Frontal	Yes
	4	H. muelleri	Franz	Test	Near Pointing	Right	Left	Right	Right	Yes
	6	H. muelleri	Franz	Test	Near Pointing	Left	Right	Left	Frontal	No
	6	H. muelleri	Franz	Test	Near Pointing	Right	Right	Left	Frontal	Yes
	6	H. muelleri	Franz	Test	Near Pointing	Left	Left	Right	Frontal	Yes
	6	H. muelleri	Franz	Test	Near Pointing	Left	Right	Left	Frontal	Yes
	6	H. muelleri	Franz	Test	Near Pointing	Right	Right	Left	Frontal	Yes
2017-06-30	1	H. muelleri	Franz	Test	Near Pointing	Right	Right	Left	Frontal	Yes
	1	H. muelleri	Franz	Test	Near Pointing	Right	Right	Left	Frontal	No
	1	H. muelleri	Franz	Test	Near Pointing	Left	Right	Left	Frontal	Yes
	1	H. muelleri	Franz	Test	Near Pointing	Right	Right	Left	Frontal	Yes
	1	H. muelleri	Franz	Test	Near Pointing	Left	Right	Left	Frontal	Yes
	1	H. muelleri	Franz	Test	Near Pointing	Right	Right	Left	Frontal	No
	2	H. muelleri	Franz	Test	Near Pointing	Right	Right	Left	Frontal	Yes
	2	H. muelleri	Franz	Test	Near Pointing	Right	Right	Left	Frontal	Yes
	3	H. muelleri	Franz	Test	Near Pointing	Left	Right	Left	Frontal	Yes
2017-07-04	1	H. muelleri	Franz	Test	Near Pointing	Left	Right	Left	Left	Yes
	4	H. muelleri	Franz	Test	Near Pointing	Right	Right	Left	Left	Yes
	4	H. muelleri	Franz	Test	Near Pointing	Right	Right	-	Left	Yes
	4	H. muelleri	Franz	Test	Near Pointing	Right	Right	-	Left	No
	4	H. muelleri	Franz	Test	Near Pointing	Left	Left	-	Frontal	Yes
2017-06-27	6	H. muelleri	Franz	Test	Far Pointing	Left	Right	Left	Frontal	Yes
	6	H. muelleri	Franz	Test	Far Pointing	Right	Right	Left	Frontal	No
	6	H. muelleri	Franz	Test	Far Pointing	Right	Right	Left	Frontal	Yes
2017-06-30	1	H. muelleri	Franz	Test	Far Pointing	Left	Right	Left	Frontal	Yes
	2	H. muelleri	Franz	Test	Far Pointing	Right	Right	-	Frontal	No
	2	H. muelleri	Franz	Test	Far Pointing	Right	Right	-	Frontal	No
	2	H. muelleri	Franz	Test	Far Pointing	Right	Right	-	Frontal	No
	2	H. muelleri	Franz	Test	Far Pointing	Right	Right	-	Frontal	Yes
	2	H. muelleri	Franz	Test	Far Pointing	Left	Left	-	Frontal	No
	2	H. muelleri	Franz	Test	Far Pointing	Right	Right	Left	Frontal	Yes
	2	H. muelleri	Franz	Test	Far Pointing	Right	Right	Left	Frontal	Yes
2017-07-04	4	H. muelleri	Franz	Test	Far Pointing	Left	Right	Left	Frontal	Yes
	4	H. muelleri	Franz	Test	Far Pointing	Right	Right	-	Frontal	Yes
	4	H. muelleri	Franz	Test	Far Pointing	Left	Left	-	Frontal	Yes
	4	H. muelleri	Franz	Test	Far Pointing	Left	Left	-	Frontal	Yes
	4	H. muelleri	Franz	Test	Far Pointing	Right	Right	-	Frontal	Yes
	4	H. muelleri	Franz	Test	Far Pointing	Right	Right	-	Frontal	Yes
	4	H. muelleri	Franz	Test	Far Pointing	Right	Right	-	Frontal	No
	4	H. muelleri	Franz	Test	Far Pointing	Left	Right	-	Frontal	Yes
	4	H. muelleri	Franz	Test	Far Pointing	Right	Right	-	Frontal	Yes
2017-10-28	42	H. muelleri	Franz	Test	Far Pointing	Right	Right	Left	Right	No
	43	H. muelleri	Franz	Test	Far Pointing	Right	Right	Left	Right	Yes
	43	H. muelleri	Franz	Test	Far Pointing	Right	Right	Left	Right	Yes
	43	H. muelleri	Franz	Test	Far Pointing	Right	Right	Left	Right	Yes
2017-06-27	6	H. muelleri	Franz	Test	Body + gaze	Right	Right	Left	Right	No
	6	H. muelleri	Franz	Test	Body + gaze	Right	Right	Left	Frontal	No
	6	H. muelleri	Franz	Test	Body + gaze	Right	Right	Left	Frontal	Yes
	6	H. muelleri	Franz	Test	Body + gaze	Right	Right	Left	Frontal	Yes
	6	H. muelleri	Franz	Test	Body + gaze	Right	Right	-	Frontal	No
	6	H. muelleri	Franz	Test	Body + gaze	Right	Right	Left	Frontal	Yes
	6	H. muelleri	Franz	Test	Body + gaze	Right	Right	Left	Frontal	Yes
	6	H. muelleri	Franz	Test	Body + gaze	Left	Left	Right	Frontal	Yes
2017-06-30	2	H. muelleri	Franz	Test	Body + gaze	Left	Right	Left	Frontal	Yes
	2	H. muelleri	Franz	Test	Body + gaze	Right	Right	Left	Frontal	Yes
	2	H. muelleri	Franz	Test	Body + gaze	Left	Left	-	Frontal	Yes
	4	H. muelleri	Franz	Test	Body + gaze	Left	Right	Left	Frontal	Yes
	4	H. muelleri	Franz	Test	Body + gaze	Right	Right	Left	Frontal	Yes
	4	H. muelleri	Franz	Test	Body + gaze	Right	Right	Left	Frontal	Yes
	4	H. muelleri	Franz	Test	Body + gaze	Right	Right	Left	Frontal	Yes
	4	H. muelleri	Franz	Test	Body + gaze	Right	Right	Left	Frontal	No
2017-07-04	4	H. muelleri	Franz	Test	Body + gaze	Left	Right	-	Frontal	Yes
	7	H. muelleri	Franz	Test	Body + gaze	Left	Right	-	Frontal	Yes
	7	H. muelleri	Franz	Test	Body + gaze	Left	Left	Right	Frontal	No
	7	H. muelleri	Franz	Test	Body + gaze	Left	Left	Right	Frontal	Yes
	7	H. muelleri	Franz	Test	Body + gaze	Right	Right	Left	Frontal	Yes
	9	H. muelleri	Franz	Test	Body + gaze	Left	Right	Left	Frontal	No
	9	H. muelleri	Franz	Test	Body + gaze	Right	Right	Left	Frontal	No
	2	H. muelleri	Franz	Test	Body + gaze	Left	Left	Right	Frontal	No
2017-06-27	7	H. muelleri	Franz	Test	Glance	Right	Right	Left	Frontal	Yes
	7	H. muelleri	Franz	Test	Glance	Right	Right	Left	Frontal	No
	7	H. muelleri	Franz	Test	Glance	Left	Right	Left	Frontal	Yes
	7	H. muelleri	Franz	Test	Glance	Left	Right	Left	Frontal	Yes
	7	H. muelleri	Franz	Test	Glance	Right	Right	Left	Frontal	Yes
	7	H. muelleri	Franz	Test	Glance	Left	Right	Left	Frontal	No
	7	H. muelleri	Franz	Test	Glance	Right	Right	Left	Frontal	No
	7	H. muelleri	Franz	Test	Glance	Right	Right	Left	Frontal	Yes
2017-06-30	4	H. muelleri	Franz	Test	Glance	Left	Right	Left	Frontal	No
	4	H. muelleri	Franz	Test	Glance	Left	Right	Left	Frontal	Yes
	4	H. muelleri	Franz	Test	Glance	Right	Right	-	Frontal	No
2017-07-04	9	H. muelleri	Franz	Test	Glance	Left	Right	Left	Frontal	No
	9	H. muelleri	Franz	Test	Glance	Left	Left	Right	Frontal	Yes
2017-07-07	2	H. muelleri	Franz	Test	Glance	Right	Left	Right	Frontal	Yes
	2	H. muelleri	Franz	Test	Glance	Left	Left	Right	Left	Yes
	2	H. muelleri	Franz	Test	Glance	Right	Right	Left	Right	Yes
	2	H. muelleri	Franz	Test	Glance	Right	Right	Left	Right	No
	2	H. muelleri	Franz	Test	Glance	Left	Left	Right	Right	No
	2	H. muelleri	Franz	Test	Glance	Right	Right	Left	Right	No
	2	H. muelleri	Franz	Test	Glance	Right	Right	Left	Right	No
	2	H. muelleri	Franz	Test	Glance	Right	Right	Left	Right	Yes
	2	H. muelleri	Franz	Test	Glance	Right	Right	Left	Right	Yes
	2	H. muelleri	Franz	Test	Glance	Right	Right	Left	Right	Yes
	2	H. muelleri	Franz	Test	Glance	Right	Right	Left	Right	No
2017-07-07	4	H. muelleri	Franz	Control	-	Right	Right	Left	Frontal	Yes
	4	H. muelleri	Franz	Control	-	Right	Right	Left	Frontal	Yes
	4	H. muelleri	Franz	Control	-	Right	Left	-	Frontal	No
	4	H. muelleri	Franz	Control	-	Right	Left	-	Frontal	No
	4	H. muelleri	Franz	Control	-	Right	Left	-	Frontal	No
	4	H. muelleri	Franz	Control	-	Left	Left	-	Frontal	No
	4	H. muelleri	Franz	Control	-	Left	Right	-	Frontal	Yes
	4	H. muelleri	Franz	Control	-	Left	Left	-	Frontal	Yes
	5	H. muelleri	Franz	Control	-	Left	Right	-	Frontal	Yes
2017-07-11	1	H. muelleri	Franz	Control	-	Right	Right	Left	Frontal	Yes
	2	H. muelleri	Franz	Control	-	Right	Right	Left	Frontal	Yes
	2	H. muelleri	Franz	Control	-	Right	Right	Left	Frontal	Yes
	2	H. muelleri	Franz	Control	-	Right	Right	Left	Frontal	Yes
	2	H. muelleri	Franz	Control	-	Right	Right	Left	Frontal	No
	2	H. muelleri	Franz	Control	-	Right	Right	Left	Frontal	No
	2	H. muelleri	Franz	Control	-	Right	Right	Left	Frontal	Yes
	2	H. muelleri	Franz	Control	-	Right	Right	Left	Frontal	No
	2	H. muelleri	Franz	Control	-	Right	Right	Left	Frontal	No
	2	H. muelleri	Franz	Control	-	Right	Right	Left	Frontal	Yes
	2	H. muelleri	Franz	Control	-	Right	Right	Left	Frontal	Yes
	2	H. muelleri	Franz	Control	-	Left	Left	-	Frontal	Yes
	2	H. muelleri	Franz	Control	-	Left	Right	Left	Frontal	Yes
	2	H. muelleri	Franz	Control	-	Right	Right	Left	Frontal	Yes
	2	H. muelleri	Franz	Control	-	Right	Right	Left	Frontal	Yes

## Sheet: Franziska
Day	Video number	Species	Individual	Condition	Signal	Decision	Hand selecting	Hand for support grip	Approach direction	Decision correct?
2017-06-20	6	H. muelleri	Franziska	Test	Near Pointing	Right	Right	Left	Frontal	No
	6	H. muelleri	Franziska	Test	Near Pointing	Right	Right	Left	Frontal	Yes
	6	H. muelleri	Franziska	Test	Near Pointing	Right	Right	Left	Frontal	Yes
	6	H. muelleri	Franziska	Test	Near Pointing	Right	Right	Left	Frontal	No
	6	H. muelleri	Franziska	Test	Near Pointing	Right	Right	Left	Frontal	Yes
	6	H. muelleri	Franziska	Test	Near Pointing	Left	Right	Left	Frontal	Yes
	6	H. muelleri	Franziska	Test	Near Pointing	Right	Right	Left	Frontal	Yes
	6	H. muelleri	Franziska	Test	Near Pointing	Left	Right	Left	Frontal	Yes
2017-06-30	3	H. muelleri	Franziska	Test	Near Pointing	Right	Right	Left	Frontal	Yes
	3	H. muelleri	Franziska	Test	Near Pointing	Left	Right	Left	Frontal	Yes
	3	H. muelleri	Franziska	Test	Near Pointing	Left	Left	Right	Frontal	Yes
2017-07-04	1	H. muelleri	Franziska	Test	Near Pointing	Right	Right	Left	Frontal	Yes
	1	H. muelleri	Franziska	Test	Near Pointing	Left	Left	Right	Frontal	Yes
	1	H. muelleri	Franziska	Test	Near Pointing	Right	Right	Left	Frontal	Yes
	1	H. muelleri	Franziska	Test	Near Pointing	Right	Right	Left	Frontal	Yes
	1	H. muelleri	Franziska	Test	Near Pointing	Right	Right	Left	Frontal	No
2017-07-07	2	H. muelleri	Franziska	Test	Near Pointing	Right	Right	Left	Frontal	Yes
	2	H. muelleri	Franziska	Test	Near Pointing	Right	Right	Left	Left	No
	2	H. muelleri	Franziska	Test	Near Pointing	Right	Right	Left	Frontal	Yes
	2	H. muelleri	Franziska	Test	Near Pointing	Left	Right	Left	Right	No
	2	H. muelleri	Franziska	Test	Near Pointing	Right	Right	Left	Frontal	Yes
	2	H. muelleri	Franziska	Test	Near Pointing	Right	Right	Left	Frontal	No
	3	H. muelleri	Franziska	Test	Near Pointing	Right	Right	Left	Right	No
	3	H. muelleri	Franziska	Test	Near Pointing	Right	Right	Left	Right	No
2017-06-20	6	H. muelleri	Franziska	Test	Far Pointing	Left	Right	Left	Frontal	No
	6	H. muelleri	Franziska	Test	Far Pointing	Right	Right	Left	Frontal	Yes
	6	H. muelleri	Franziska	Test	Far Pointing	Left	Right	Left	Frontal	Yes
	6	H. muelleri	Franziska	Test	Far Pointing	Right	Right	Left	Frontal	Yes
	6	H. muelleri	Franziska	Test	Far Pointing	Right	Right	Left	Frontal	Yes
	6	H. muelleri	Franziska	Test	Far Pointing	Right	Right	Left	Frontal	No
	6	H. muelleri	Franziska	Test	Far Pointing	Left	Right	Left	Frontal	Yes
	6	H. muelleri	Franziska	Test	Far Pointing	Right	Right	Left	Frontal	Yes
2017-06-27	1	H. muelleri	Franziska	Test	Far Pointing	Right	Right	Left	Frontal	Yes
	1	H. muelleri	Franziska	Test	Far Pointing	Left	Right	Left	Frontal	Yes
	1	H. muelleri	Franziska	Test	Far Pointing	Right	Right	Left	Frontal	No
	2	H. muelleri	Franziska	Test	Far Pointing	Right	Right	Left	Frontal	Yes
	2	H. muelleri	Franziska	Test	Far Pointing	Left	Left	-	Frontal	Yes
	2	H. muelleri	Franziska	Test	Far Pointing	Right	Right	Left	Frontal	No
	2	H. muelleri	Franziska	Test	Far Pointing	Left	Left	-	Frontal	No
	2	H. muelleri	Franziska	Test	Far Pointing	Left	Left	-	Frontal	No
2017-06-30	1	H. muelleri	Franziska	Test	Far Pointing	Left	Left	Right	Left	Yes
	3	H. muelleri	Franziska	Test	Far Pointing	Left	Right	Left	Frontal	Yes
2017-07-04	1	H. muelleri	Franziska	Test	Far Pointing	Left	Right	Left	Frontal	Yes
	2	H. muelleri	Franziska	Test	Far Pointing	Left	Right	Left	Frontal	Yes
2017-10-28	43	H. muelleri	Franziska	Test	Far Pointing	Right	Right	Left	Right	Yes
	43	H. muelleri	Franziska	Test	Far Pointing	Right	Right	Left	Frontal	Yes
	43	H. muelleri	Franziska	Test	Far Pointing	Right	Right	Left	Right	Yes
	43	H. muelleri	Franziska	Test	Far Pointing	Right	Right	Left	Frontal	Yes
2017-06-20	6	H. muelleri	Franziska	Test	Body + gaze	Right	Right	Left	Frontal	No
	6	H. muelleri	Franziska	Test	Body + gaze	Right	Right	Left	Frontal	Yes
	6	H. muelleri	Franziska	Test	Body + gaze	Right	Right	Left	Frontal	No
	6	H. muelleri	Franziska	Test	Body + gaze	Right	Right	Left	Frontal	Yes
2017-06-27	5	H. muelleri	Franziska	Test	Body + gaze	Left	Right	Left	Frontal	Yes
	5	H. muelleri	Franziska	Test	Body + gaze	Left	Right	Left	Frontal	Yes
	5	H. muelleri	Franziska	Test	Body + gaze	Left	Right	Left	Frontal	Yes
	5	H. muelleri	Franziska	Test	Body + gaze	Right	Right	Left	Frontal	No
2017-07-04	1	H. muelleri	Franziska	Test	Body + gaze	Right	Right	Left	Frontal	Yes
	2	H. muelleri	Franziska	Test	Body + gaze	Right	Right	-	Frontal	No
	2	H. muelleri	Franziska	Test	Body + gaze	Left	Left	Right	Frontal	Yes
	2	H. muelleri	Franziska	Test	Body + gaze	Right	Right	Left	Frontal	Yes
	2	H. muelleri	Franziska	Test	Body + gaze	Right	Right	Left	Frontal	No
	2	H. muelleri	Franziska	Test	Body + gaze	Left	Right	Left	Frontal	Yes
	5	H. muelleri	Franziska	Test	Body + gaze	Right	Right	Left	Frontal	Yes
	5	H. muelleri	Franziska	Test	Body + gaze	Right	Right	Left	Frontal	Yes
2017-07-07	3	H. muelleri	Franziska	Test	Body + gaze	Right	Right	Left	Frontal	No
	3	H. muelleri	Franziska	Test	Body + gaze	Right	Right	Left	Frontal	No
	3	H. muelleri	Franziska	Test	Body + gaze	Right	Right	Left	Frontal	Yes
	3	H. muelleri	Franziska	Test	Body + gaze	Right	Right	Left	Frontal	Yes
	3	H. muelleri	Franziska	Test	Body + gaze	Right	Right	Left	Frontal	No
	3	H. muelleri	Franziska	Test	Body + gaze	Left	Right	Left	Frontal	Yes
	3	H. muelleri	Franziska	Test	Body + gaze	Right	Right	Left	Frontal	Yes
	3	H. muelleri	Franziska	Test	Body + gaze	Left	Left	Right	Frontal	No
2017-06-27	5	H. muelleri	Franziska	Test	Glance	Left	Right	Left	Frontal	Yes
	5	H. muelleri	Franziska	Test	Glance	Left	Right	Left	Frontal	Yes
	5	H. muelleri	Franziska	Test	Glance	Left	Right	Left	Frontal	No
	5	H. muelleri	Franziska	Test	Glance	Left	Left	Right	Frontal	No
	5	H. muelleri	Franziska	Test	Glance	Right	Right	-	Frontal	Yes
	5	H. muelleri	Franziska	Test	Glance	Right	Right	Left	Frontal	No
	5	H. muelleri	Franziska	Test	Glance	Right	Right	Left	Frontal	Yes
	5	H. muelleri	Franziska	Test	Glance	Left	Left	Right	Frontal	No
2017-07-04	5	H. muelleri	Franziska	Test	Glance	Right	Right	Left	Frontal	No
	5	H. muelleri	Franziska	Test	Glance	Left	Right	Left	Frontal	No
	7	H. muelleri	Franziska	Test	Glance	Right	Right	-	Frontal	Yes
	7	H. muelleri	Franziska	Test	Glance	Right	Right	-	Frontal	Yes
2017-07-07	3	H. muelleri	Franziska	Test	Glance	Right	Right	Left	Frontal	No
	3	H. muelleri	Franziska	Test	Glance	Left	Left	Right	Frontal	Yes
	3	H. muelleri	Franziska	Test	Glance	Right	Right	Left	Frontal	Yes
	3	H. muelleri	Franziska	Test	Glance	Right	Right	Left	Frontal	No
	3	H. muelleri	Franziska	Test	Glance	Right	Right	Left	Frontal	Yes
	3	H. muelleri	Franziska	Test	Glance	Right	Right	Left	Frontal	No
	3	H. muelleri	Franziska	Test	Glance	Right	Right	Left	Frontal	No
	3	H. muelleri	Franziska	Test	Glance	Left	Left	Right	Frontal	No
	3	H. muelleri	Franziska	Test	Glance	Right	Right	Left	Frontal	No
	3	H. muelleri	Franziska	Test	Glance	Right	Right	Left	Frontal	No
	3	H. muelleri	Franziska	Test	Glance	Left	Right	Left	Frontal	No
	3	H. muelleri	Franziska	Test	Glance	Left	Left	Right	Frontal	No
2017-07-07	4	H. muelleri	Franziska	Control	-	Left	Right	Left	Frontal	Yes
	4	H. muelleri	Franziska	Control	-	Right	Right	Left	Frontal	No
	4	H. muelleri	Franziska	Control	-	Right	Right	Left	Frontal	No
	4	H. muelleri	Franziska	Control	-	Left	Right	-	Frontal	No
	4	H. muelleri	Franziska	Control	-	Right	Right	Left	Frontal	Yes
	5	H. muelleri	Franziska	Control	-	Right	Right	Left	Frontal	No
2017-07-11	2	H. muelleri	Franziska	Control	-	Right	Right	Left	Frontal	Yes
	2	H. muelleri	Franziska	Control	-	Right	Right	Left	Frontal	Yes
	2	H. muelleri	Franziska	Control	-	Right	Right	-	Frontal	Yes
	2	H. muelleri	Franziska	Control	-	Right	Right	-	Frontal	No
	2	H. muelleri	Franziska	Control	-	Left	Right	Left	Frontal	Yes
	2	H. muelleri	Franziska	Control	-	Right	Right	Left	Frontal	Yes
	2	H. muelleri	Franziska	Control	-	Right	Right	Left	Frontal	No
	4	H. muelleri	Franziska	Control	-	Right	Right	Left	Frontal	No
	4	H. muelleri	Franziska	Control	-	Right	Right	Left	Frontal	Yes
	4	H. muelleri	Franziska	Control	-	Left	Right	Left	Frontal	No
	4	H. muelleri	Franziska	Control	-	Right	Right	Left	Frontal	No
	4	H. muelleri	Franziska	Control	-	Right	Right	Left	Frontal	Yes
	5	H. muelleri	Franziska	Control	-	Right	Right	Left	Frontal	Yes
	5	H. muelleri	Franziska	Control	-	Right	Right	-	Frontal	No
	5	H. muelleri	Franziska	Control	-	Left	Right	-	Frontal	Yes
	6	H. muelleri	Franziska	Control	-	Right	Right	Left	Frontal	Yes
	6	H. muelleri	Franziska	Control	-	Right	Right	Left	Frontal	Yes
	6	H. muelleri	Franziska	Control	-	Right	Right	Left	Frontal	No

## Sheet: Charlie
Day	Video number	Species	Individual	Condition	Signal	Decision	Hand selecting	Hand for support grip	Approach direction	Decision correct?
2017-06-20	10	H. lar	Charlie	Test	Near Pointing	Left	Left	Right	Frontal	Yes
	10	H. lar	Charlie	Test	Near Pointing	Right	Right	Left	Frontal	Yes
	10	H. lar	Charlie	Test	Near Pointing	Left	Right	Left	Frontal	Yes
	10	H. lar	Charlie	Test	Near Pointing	Right	Left	Right	Frontal	Yes
	10	H. lar	Charlie	Test	Near Pointing	Right	Right	Left	Frontal	Yes
	10	H. lar	Charlie	Test	Near Pointing	Left	Right	Left	Left	No
	10	H. lar	Charlie	Test	Near Pointing	Right	Right	Left	Frontal	No
	10	H. lar	Charlie	Test	Near Pointing	Left	Right	Left	Frontal	Yes
	10	H. lar	Charlie	Test	Near Pointing	Left	Right	Left	Frontal	Yes
	10	H. lar	Charlie	Test	Near Pointing	Left	Right	Left	Left	Yes
	10	H. lar	Charlie	Test	Near Pointing	Right	Right	Left	Frontal	Yes
2017-06-30	8	H. lar	Charlie	Test	Near Pointing	Right	Right	Left	Frontal	No
	8	H. lar	Charlie	Test	Near Pointing	Right	Right	Left	Frontal	No
	8	H. lar	Charlie	Test	Near Pointing	Right	Right	Left	Frontal	Yes
	8	H. lar	Charlie	Test	Near Pointing	Right	Right	Left	Frontal	Yes
	8	H. lar	Charlie	Test	Near Pointing	Right	Right	Left	Frontal	No
2017-07-04	13	H.lar	Charlie	Test	Near Pointing	Right	Right	Left	Left	No
	13	H. lar	Charlie	Test	Near Pointing	Right	Right	Left	Frontal	Yes
	13	H. lar	Charlie	Test	Near Pointing	Right	Right	Left	Frontal	No
	13	H. lar	Charlie	Test	Near Pointing	Left	Right	Left	Frontal	Yes
	13	H. lar	Charlie	Test	Near Pointing	Left	Left	Right	Frontal	No
	13	H. lar	Charlie	Test	Near Pointing	Left	Left	Right	Frontal	No
	13	H. lar	Charlie	Test	Near Pointing	Left	Left	Right	Frontal	No
	13	H. lar	Charlie	Test	Near Pointing	Left	Right	Left	Frontal	Yes
2017-06-20	10	H. lar	Charlie	Test	Far Pointing	Right	Right	Left	Frontal	No
	10	H. lar	Charlie	Test	Far Pointing	Left	Right	Left	Frontal	No
	10	H. lar	Charlie	Test	Far Pointing	Right	Right	Left	Frontal	No
	10	H. lar	Charlie	Test	Far Pointing	Left	Left	Right	Left	Yes
	10	H. lar	Charlie	Test	Far Pointing	Left	Left	Right	Frontal	No
2017-06-27	8	H. lar	Charlie	Test	Far Pointing	Right	Left	Right	Right	Yes
	9	H. lar	Charlie	Test	Far Pointing	Right	Right	Left	Frontal	Yes
	9	H. lar	Charlie	Test	Far Pointing	Right	Right	Left	Frontal	No
2017-06-30	8	H. lar	Charlie	Test	Far Pointing	Right	Right	Left	Frontal	No
	9	H. lar	Charlie	Test	Far Pointing	Right	Right	Left	Frontal	Yes
	9	H. lar	Charlie	Test	Far Pointing	Left	Left	Right	Frontal	No
	9	H. lar	Charlie	Test	Far Pointing	Right	Right	Left	Frontal	Yes
	9	H. lar	Charlie	Test	Far Pointing	Left	Left	Left	Left	Yes
	9	H. lar	Charlie	Test	Far Pointing	Left	Right	Left	Frontal	Yes
	9	H. lar	Charlie	Test	Far Pointing	Right	Right	Left	Frontal	Yes
	9	H. lar	Charlie	Test	Far Pointing	Right	Right	Left	Frontal	Yes
2017-07-04	14	H. lar	Charlie	Test	Far Pointing	Left	Left	Right	Frontal	No
	16	H. lar	Charlie	Test	Far Pointing	Right	Right	Left	Frontal	No
	17	H.lar	Charlie	Test	Far Pointing	Left	Left	Right	Left	Yes
	17	H.lar	Charlie	Test	Far Pointing	Left	Right	Left	Frontal	Yes
2017-07-07	6	H.lar	Charlie	Test	Far Pointing	Left	Left	Right	Left	No
	6	H.lar	Charlie	Test	Far Pointing	Left	Left	Right	Frontal	No
	6	H.lar	Charlie	Test	Far Pointing	Left	Left	Right	Frontal	Yes
	6	H.lar	Charlie	Test	Far Pointing	Left	Left	Right	Frontal	No
2017-06-20	10	H. lar	Charlie	Test	Body+gaze	Right	Right	Left	Frontal	Yes
	10	H. lar	Charlie	Test	Body+gaze	Left	Left	Right	Left	Yes
	10	H. lar	Charlie	Test	Body+gaze	Right	Right	Left	Frontal	No
	10	H. lar	Charlie	Test	Body+gaze	Left	Left	Right	Frontal	No
	10	H. lar	Charlie	Test	Body+gaze	Right	Right	Left	Left	Yes
	10	H. lar	Charlie	Test	Body+gaze	Right	Right	Left	Frontal	Yes
	10	H. lar	Charlie	Test	Body+gaze	Left	Left	Right	Frontal	Yes
2017-06-27	9	H. lar	Charlie	Test	Body+gaze	Left	Left	Right	Frontal	Yes
2017-06-30	11	H. lar	Charlie	Test	Body+gaze	Right	Right	Left	Frontal	Yes
	11	H. lar	Charlie	Test	Body+gaze	Right	Right	Left	Frontal	No
	11	H. lar	Charlie	Test	Body+gaze	Left	Left	Right	Frontal	Yes
	12	H. lar	Charlie	Test	Body+gaze	Right	Right	Left	Frontal	No
	13	H. lar	Charlie	Test	Body+gaze	Left	Left	Right	Frontal	No
	13	H. lar	Charlie	Test	Body+gaze	Right	Right	Left	Frontal	Yes
	14	H. lar	Charlie	Test	Body+gaze	Right	Right	Left	Frontal	No
	14	H. lar	Charlie	Test	Body+gaze	Right	Right	Left	Frontal	Yes
2017-07-07	6	H.lar	Charlie	Test	Body+gaze	Left	Left	Right	Frontal	Yes
	6	H.lar	Charlie	Test	Body+gaze	Right	Left	Right	Frontal	No
	6	H.lar	Charlie	Test	Body+gaze	Right	Right	Left	Frontal	Yes
	6	H.lar	Charlie	Test	Body+gaze	Right	Right	Left	Frontal	No
	6	H.lar	Charlie	Test	Body+gaze	Left	Left	Right	Frontal	No
	7	H. lar	Charlie	Test	Body+gaze	Left	Left	Right	Frontal	No
	7	H. lar	Charlie	Test	Body+gaze	Right	Right	Left	Frontal	Yes
	7	H. lar	Charlie	Test	Body+gaze	Left	Left	Right	Frontal	Yes
2017-06-20	12	H. lar	Charlie	Test	Glance	Left	Left	Right	Frontal	Yes
	12	H. lar	Charlie	Test	Glance	Right	Left	Right	Left	Yes
	12	H. lar	Charlie	Test	Glance	Left	Left	Right	Frontal	Yes
	12	H. lar	Charlie	Test	Glance	Left	Left	Right	Frontal	No
	12	H. lar	Charlie	Test	Glance	Left	Left	Right	Left	No
	12	H. lar	Charlie	Test	Glance	Left	Left	Right	Frontal	No
	12	H. lar	Charlie	Test	Glance	Right	Right	Left	Left	No
	12	H. lar	Charlie	Test	Glance	Left	Left	Right	Frontal	Yes
2017-06-30	14	H. lar	Charlie	Test	Glance	Left	Left	Right	Frontal	No
	14	H. lar	Charlie	Test	Glance	Left	Left	Right	Frontal	No
	14	H. lar	Charlie	Test	Glance	Left	Right	Left	Frontal	Yes
	14	H. lar	Charlie	Test	Glance	Right	Right	Left	Frontal	Yes
	14	H. lar	Charlie	Test	Glance	Left	Left	Right	Frontal	No
	14	H. lar	Charlie	Test	Glance	Left	Right	Left	Frontal	Yes
	15	H. lar	Charlie	Test	Glance	Right	Right	Left	Frontal	No
	15	H. lar	Charlie	Test	Glance	Right	Right	Left	Frontal	No
	15	H. lar	Charlie	Test	Glance	Left	Left	Right	Frontal	No
2017-07-07	7	H. lar	Charlie	Test	Glance	Right	Left	Right	Frontal	No
	7	H. lar	Charlie	Test	Glance	Left	Left	Right	Frontal	No
	7	H. lar	Charlie	Test	Glance	Right	Left	Right	Frontal	Yes
	7	H. lar	Charlie	Test	Glance	Left	Left	Right	Frontal	Yes
2017-07-11	8	H. lar	Charlie	Test	Glance	Left	Left	Right	Left	No
	8	H. lar	Charlie	Test	Glance	Left	Left	Right	Frontal	Yes
	8	H. lar	Charlie	Test	Glance	Right	Right	Left	Frontal	No
2017-07-11	8	H. lar	Charlie	Control	-	Right	Right	Left	Frontal	Yes
	10	H. lar	Charlie	Control	-	Left	Left	Right	Left	No
	10	H. lar	Charlie	Control	-	Left	Left	Right	Frontal	Yes
	10	H. lar	Charlie	Control	-	Right	Right	Left	Frontal	No
	10	H. lar	Charlie	Control	-	Left	Left	Right	Frontal	Yes
	10	H. lar	Charlie	Control	-	Left	Left	Right	Frontal	No
	10	H. lar	Charlie	Control	-	Left	Left	Right	Frontal	Yes
	10	H. lar	Charlie	Control	-	Left	Left	Right	Frontal	No
	11	H. lar	Charlie	Control	-	Left	Left	Right	Frontal	No
	11	H. lar	Charlie	Control	-	Left	Left	Right	Frontal	No
	11	H. lar	Charlie	Control	-	Left	Left	Right	Frontal	No
	11	H. lar	Charlie	Control	-	Left	Left	Right	Frontal	Yes
	12	H. lar	Charlie	Control	-	Left	Left	Right	Frontal	Yes
	12	H. lar	Charlie	Control	-	Left	Left	Right	Frontal	No
	12	H. lar	Charlie	Control	-	Right	Right	Left	Frontal	No
	12	H. lar	Charlie	Control	-	Right	Right	Left	Frontal	No
	12	H. lar	Charlie	Control	-	Right	Right	Left	Frontal	No
	12	H. lar	Charlie	Control	-	Left	Right	Left	Frontal	Yes
	12	H. lar	Charlie	Control	-	Left	Left	Right	Frontal	No
	12	H. lar	Charlie	Control	-	Left	Left	Right	Frontal	No
	12	H. lar	Charlie	Control	-	Left	Left	Right	Frontal	Yes
	13	H. lar	Charlie	Control	-	Right	Left	Right	Frontal	Yes
	13	H. lar	Charlie	Control	-	Left	Left	Right	Frontal	No
	14	H. lar	Charlie	Control	-	Left	Left	Right	Frontal	No

## Sheet: Jupp
Day	Video number	Species	Individual	Condition	Signal	Decision	Hand selecting	Hand for support grip	Approach direction	Decision correct?
2017-07-17	7	S. syndactylus	Jupp	Test	Near Pointing	Left	Right	Left	Frontal	Yes
	7	S. syndactylus	Jupp	Test	Near Pointing	Left	Right	Left	Frontal	Yes
	7	S. syndactylus	Jupp	Test	Near Pointing	Left	Right	Left	Frontal	No
	7	S. syndactylus	Jupp	Test	Near Pointing	Left	Right	Left	Frontal	Yes
	7	S. syndactylus	Jupp	Test	Near Pointing	Right	Right	Left	Frontal	Yes
	8	S. syndactylus	Jupp	Test	Near Pointing	Left	Right	Left	Frontal	No
	8	S. syndactylus	Jupp	Test	Near Pointing	Right	Right	Left	Frontal	Yes
	8	S. syndactylus	Jupp	Test	Near Pointing	Left	Right	Left	Frontal	Yes
2017-07-18	17	S. syndactylus	Jupp	Test	Near Pointing	Left	Left	Right	Frontal	Yes
	17	S. syndactylus	Jupp	Test	Near Pointing	Right	Right	Left	Frontal	No
	17	S. syndactylus	Jupp	Test	Near Pointing	Right	Right	Left	Frontal	Yes
	17	S. syndactylus	Jupp	Test	Near Pointing	Right	Right	Left (Hand + Foot)	Frontal	No
	17	S. syndactylus	Jupp	Test	Near Pointing	Right	Right	Left (Hand + Foot)	Frontal	Yes
	17	S. syndactylus	Jupp	Test	Near Pointing	Right	Right	Left	Frontal	Yes
	17	S. syndactylus	Jupp	Test	Near Pointing	Right	Right	Left	Frontal	Yes
	17	S. syndactylus	Jupp	Test	Near Pointing	Left	Right	Left	Frontal	Yes
2017-07-21	5	S. syndactylus	Jupp	Test	Near Pointing	Left	Right	Left	Frontal	Yes
	5	S. syndactylus	Jupp	Test	Near Pointing	Left	Right	Left	Frontal	Yes
	5	S. syndactylus	Jupp	Test	Near Pointing	Right	Right	Left	Frontal	Yes
	5	S. syndactylus	Jupp	Test	Near Pointing	Right	Right	Left	Frontal	No
	5	S. syndactylus	Jupp	Test	Near Pointing	Right	Right	Left	Frontal	Yes
	5	S. syndactylus	Jupp	Test	Near Pointing	Right	Right	Left	Frontal	Yes
	5	S. syndactylus	Jupp	Test	Near Pointing	Right	Right	Left	Frontal	Yes
	5	S. syndactylus	Jupp	Test	Near Pointing	Left	Right	Left	Frontal	Yes
2017-07-17	9	S. syndactylus	Jupp	Test	Far Pointing?	Right	Right	Left	Frontal	No
	9	S. syndactylus	Jupp	Test	Far Pointing	Right	Right	Left	Frontal	Yes
	9	S. syndactylus	Jupp	Test	Far Pointing	Left	Right	Left	Frontal	Yes
	9	S. syndactylus	Jupp	Test	Far Pointing	Left	Right	Left	Frontal	Yes
	9	S. syndactylus	Jupp	Test	Far Pointing	Left	Right	Left	Frontal	No
	9	S. syndactylus	Jupp	Test	Far Pointing	Left	Right	Left	Frontal	No
	9	S. syndactylus	Jupp	Test	Far Pointing	Right	Right	Left	Frontal	Yes
	9	S. syndactylus	Jupp	Test	Far Pointing	Left	Right	Left	Frontal	Yes
2017-07-18	18	S. syndactylus	Jupp	Test	Far Pointing	Right	Right	Left	Frontal	No
	18	S. syndactylus	Jupp	Test	Far Pointing	Right	Right	Left	Frontal	Yes
	18	S. syndactylus	Jupp	Test	Far Pointing	Right	Right	Left	Frontal	No
	18	S. syndactylus	Jupp	Test	Far Pointing	Right	Right	Left	Frontal	No
	18	S. syndactylus	Jupp	Test	Far Pointing	Right	Right	Left	Frontal	Yes
	18	S. syndactylus	Jupp	Test	Far Pointing	Right	Right	Left	Frontal	Yes
	18	S. syndactylus	Jupp	Test	Far Pointing	Right	Right	Left	Frontal	Yes
	18	S. syndactylus	Jupp	Test	Far Pointing	Right	Right	Left	Frontal	No
2017-07-21	5	S. syndactylus	Jupp	Test	Far Pointing	Right	Right	Left	Frontal	Yes
	5	S. syndactylus	Jupp	Test	Far Pointing	Right	Right	Left	Frontal	Yes
	5	S. syndactylus	Jupp	Test	Far Pointing	Right	Right	Left	Frontal	No
	5	S. syndactylus	Jupp	Test	Far Pointing	Right	Right	Left	Frontal	No
	5	S. syndactylus	Jupp	Test	Far Pointing	Right	Right	Left	Frontal	Yes
	5	S. syndactylus	Jupp	Test	Far Pointing	Right	Right	Left	Frontal	No
	5	S. syndactylus	Jupp	Test	Far Pointing	Left	Right	Left	Frontal	Yes
	5	S. syndactylus	Jupp	Test	Far Pointing	Right	Right	Left	Frontal	Yes
2017-07-17	10	S. syndactylus	Jupp	Test	Body+gaze	Right	Right	Left	Frontal	Yes
	10	S. syndactylus	Jupp	Test	Body+gaze	Right	Right	Left	Frontal	No
	10	S. syndactylus	Jupp	Test	Body+gaze	Right	Right	Left	Frontal	No
	10	S. syndactylus	Jupp	Test	Body+gaze	Right	Right	Left	Frontal	Yes
	10	S. syndactylus	Jupp	Test	Body+gaze	Left	Right	Left	Frontal	Yes
	10	S. syndactylus	Jupp	Test	Body+gaze	Right	Right	Left	Frontal	No
	10	S. syndactylus	Jupp	Test	Body+gaze	Left	Right	Left	Frontal	No
	10	S. syndactylus	Jupp	Test	Body+gaze	Right	Right	Left	Frontal	Yes
2017-07-18	18	S. syndactylus	Jupp	Test	Body+gaze	Left	Right	Left	Frontal	No
	18	S. syndactylus	Jupp	Test	Body+gaze	Right	Right	Left	Frontal	No
	18	S. syndactylus	Jupp	Test	Body+gaze	Right	Right	Left	Frontal	No
	18	S. syndactylus	Jupp	Test	Body+gaze	Right	Right	Left	Frontal	Yes
	18	S. syndactylus	Jupp	Test	Body+gaze	Right	Right	Left	Frontal	No
	18	S. syndactylus	Jupp	Test	Body+gaze	Right	Right	Left	Frontal	No
	18	S. syndactylus	Jupp	Test	Body+gaze	Right	Right	Left	Frontal	Yes
	18	S. syndactylus	Jupp	Test	Body+gaze	Right	Right	Left	Frontal	Yes
2017-07-21	5	S. syndactylus	Jupp	Test	Body+gaze	Right	Right	Left	Frontal	No
	5	S. syndactylus	Jupp	Test	Body+gaze	Right	Right	Left	Frontal	Yes
	5	S. syndactylus	Jupp	Test	Body+gaze	Right	Right	Left	Frontal	Yes
	5	S. syndactylus	Jupp	Test	Body+gaze	Right	Right	Left	Frontal	Yes
	5	S. syndactylus	Jupp	Test	Body+gaze	Right	Right	Left	Frontal	No
	5	S. syndactylus	Jupp	Test	Body+gaze	Right	Right	Left	Frontal	No
	5	S. syndactylus	Jupp	Test	Body+gaze	Left	Right	Left	Frontal	No
	5	S. syndactylus	Jupp	Test	Body+gaze	Right	Right	Left	Right	No
2017-07-17	11	S. syndactylus	Jupp	Test	Glance	Right	Right	Left	Frontal	No
	11	S. syndactylus	Jupp	Test	Glance	Left	Right	Left	Frontal	No
	11	S. syndactylus	Jupp	Test	Glance	Right	Right	Left	Frontal	Yes
	11	S. syndactylus	Jupp	Test	Glance	Right	Right	Left	Frontal	Yes
	11	S. syndactylus	Jupp	Test	Glance	Left	Right	Left	Frontal	Yes
	11	S. syndactylus	Jupp	Test	Glance	Left	Right	Left	Frontal	Yes
	11	S. syndactylus	Jupp	Test	Glance	Right	Right	Left	Frontal	Yes
	11	S. syndactylus	Jupp	Test	Glance	Right	Right	Left	Frontal	No
2017-07-18	18	S. syndactylus	Jupp	Test	Glance	Right	Right	Left	Frontal	No
	18	S. syndactylus	Jupp	Test	Glance	Left	Left	Right	Frontal	No
	18	S. syndactylus	Jupp	Test	Glance	Left	Left	Right	Frontal	No
	18	S. syndactylus	Jupp	Test	Glance	Left	Left	Right	Frontal	No
	18	S. syndactylus	Jupp	Test	Glance	Right	Right	-	Frontal	No
	18	S. syndactylus	Jupp	Test	Glance	Right	Right	-	Frontal	No
	18	S. syndactylus	Jupp	Test	Glance	Right	Right	-	Frontal	Yes
	18	S. syndactylus	Jupp	Test	Glance	Right	Right	Left	Frontal	No
2017-07-21	5	S. syndactylus	Jupp	Test	Glance	Left	Right	Left	Frontal	No
	5	S. syndactylus	Jupp	Test	Glance	Right	Right	Left	Frontal	No
	5	S. syndactylus	Jupp	Test	Glance	Right	Right	Left	Left	No
	5	S. syndactylus	Jupp	Test	Glance	Left	Right	Left	Frontal	Yes
	5	S. syndactylus	Jupp	Test	Glance	Right	Right	Left	Left	Yes
	5	S. syndactylus	Jupp	Test	Glance	Left	Right	Left	Frontal	Yes
	5	S. syndactylus	Jupp	Test	Glance	Left	Left	Right	Frontal	No
	5	S. syndactylus	Jupp	Test	Glance	Right	Right	Left	Frontal	Yes
2017-07-17	12	S. syndactylus	Jupp	Control	-	Right	Right	Left	Frontal	No
	12	S. syndactylus	Jupp	Control	-	Left	Right	Left	Left	Yes
	13	S. syndactylus	Jupp	Control	-	Left	Right	Left	Frontal	Yes
	13	S. syndactylus	Jupp	Control	-	Right	Right	Left	Frontal	Yes
	13	S. syndactylus	Jupp	Control	-	Left	Left	-	Frontal	No
	13	S. syndactylus	Jupp	Control	-	Left	Left	-	Frontal	Yes
	13	S. syndactylus	Jupp	Control	-	Right	Right	Left	Frontal	Yes
	13	S. syndactylus	Jupp	Control	-	Left	Right	Left	Frontal	No
2017-07-18	18	S. syndactylus	Jupp	Control	-	Right	Right	Left	Frontal	No
	18	S. syndactylus	Jupp	Control	-	Right	Right	Left	Frontal	No
	18	S. syndactylus	Jupp	Control	-	Right	Right	Left	Frontal	No
	18	S. syndactylus	Jupp	Control	-	Right	Right	Left	Frontal	Yes
	18	S. syndactylus	Jupp	Control	-	Right	Right	Left	Frontal	Yes
	18	S. syndactylus	Jupp	Control	-	Right	Right	Left	Frontal	No
	18	S. syndactylus	Jupp	Control	-	Right	Right	Left	Frontal	Yes
	18	S. syndactylus	Jupp	Control	-	Right	Right	Left	Frontal	Yes
2017-07-21	5	S. syndactylus	Jupp	Control	-	Right	Right	Left	Frontal	No
	5	S. syndactylus	Jupp	Control	-	Right	Right	Left	Frontal	Yes
	5	S. syndactylus	Jupp	Control	-	Right	Right	Left	Frontal	No
	5	S. syndactylus	Jupp	Control	-	Left	Right	Left	Frontal	Yes
	5	S. syndactylus	Jupp	Control	-	Left	Right	Left	Frontal	No
	5	S. syndactylus	Jupp	Control	-	Right	Right	Left	Frontal	Yes
	5	S. syndactylus	Jupp	Control	-	Left	Right	Left	Frontal	No
	5	S. syndactylus	Jupp	Control	-	Left	Right	Left	Frontal	Yes

## Sheet: Chloe
Day	Video number	Species	Individual	Condition	Signal	Decision	Hand selecting	Hand for support grip	Approach direction	Decision correct?
2017-09-05	1	N. gabriellae	Chloe	Test	Near pointing	Left	Left	Right	Frontal	Yes
	1	N. gabriellae	Chloe	Test	Near pointing	Right	Right	Left	Left	No
	1	N. gabriellae	Chloe	Test	Near pointing	Right	Right	Left	Frontal	Yes
	1	N. gabriellae	Chloe	Test	Near pointing	Right	Right	Left	Frontal	Yes
	1	N. gabriellae	Chloe	Test	Near pointing	Right	Right	Left	Left	Yes
	1	N. gabriellae	Chloe	Test	Near pointing	Right	Right	Left	Frontal	No
	1	N. gabriellae	Chloe	Test	Near pointing	Right	Right	Left	Frontal	Yes
	1	N. gabriellae	Chloe	Test	Near pointing	Left	Right	Left	Left	Yes
	1	N. gabriellae	Chloe	Test	Near pointing	Right	Right	Left	Frontal	Yes
	1	N. gabriellae	Chloe	Test	Near pointing	Left	Right	Left	Frontal	Yes
	1	N. gabriellae	Chloe	Test	Near pointing	Left	Right	Left	Left	Yes
	1	N. gabriellae	Chloe	Test	Near pointing	Right	Right	Left	Frontal	No
	1	N. gabriellae	Chloe	Test	Near pointing	Right	Right	Left	Frontal	Yes
	1	N. gabriellae	Chloe	Test	Near pointing	Right	Right	Left	Frontal	Yes
	1	N. gabriellae	Chloe	Test	Near pointing	Left	Right	Left	Frontal	Yes
	1	N. gabriellae	Chloe	Test	Near pointing	Right	Right	Left	Frontal	Yes
2017-09-06	2	N. gabriellae	Chloe	Test	Near pointing	Left	Right	Left	Left	No
	2	N. gabriellae	Chloe	Test	Near pointing	Right	Right	Left	Frontal	No
	2	N. gabriellae	Chloe	Test	Near pointing	Left	Left	Right	Right	No
	2	N. gabriellae	Chloe	Test	Near pointing	Right	Right	Left	Left	Yes
	2	N. gabriellae	Chloe	Test	Near pointing	Left	Right	Left	Left	Yes
	2	N. gabriellae	Chloe	Test	Near pointing	Right	Right	Left	Frontal	No
	2	N. gabriellae	Chloe	Test	Near pointing	Left	Right	Left	Left	Yes
	2	N. gabriellae	Chloe	Test	Near pointing	Left	Right	Left	Frontal	No
2017-09-05	1	N. gabriellae	Chloe	Test	Far pointing	Right	Right	Left	Frontal	Yes
	1	N. gabriellae	Chloe	Test	Far pointing	Left	Left	Right	Frontal	No
	1	N. gabriellae	Chloe	Test	Far pointing	Left	Left	Right	Frontal	Yes
	1	N. gabriellae	Chloe	Test	Far pointing	Left	Right	Left	Left	Yes
	1	N. gabriellae	Chloe	Test	Far pointing	Left	Right	Left	Left	No
	1	N. gabriellae	Chloe	Test	Far pointing	Left	Left	Right	Frontal	No
	1	N. gabriellae	Chloe	Test	Far pointing	Right	Left	Right	Frontal	No
	1	N. gabriellae	Chloe	Test	Far pointing	Left	Right	Left	Frontal	Yes
	1	N. gabriellae	Chloe	Test	Far pointing	Left	Right	Left	Left	Yes
	1	N. gabriellae	Chloe	Test	Far pointing	Right	Right	Left	Frontal	Yes
	1	N. gabriellae	Chloe	Test	Far pointing	Right	Right	Left	Frontal	No
	1	N. gabriellae	Chloe	Test	Far pointing	Right	Right	Left	Frontal	Yes
	1	N. gabriellae	Chloe	Test	Far pointing	Left	Right	Left	Left	No
	1	N. gabriellae	Chloe	Test	Far pointing	Right	Right	Left	Frontal	Yes
	1	N. gabriellae	Chloe	Test	Far pointing	Left	Right	Left	Left	Yes
	1	N. gabriellae	Chloe	Test	Far pointing	Left	Left	Right	Frontal	Yes
2017-09-06	2	N. gabriellae	Chloe	Test	Far pointing	Right	Right	Left	Left	Yes
	2	N. gabriellae	Chloe	Test	Far pointing	Left	Right	Left	Left	Yes
	2	N. gabriellae	Chloe	Test	Far pointing	Left	Right	Left	Frontal	Yes
	2	N. gabriellae	Chloe	Test	Far pointing	Left	Right	Left	Frontal	No
	2	N. gabriellae	Chloe	Test	Far pointing	Right	Right	Left	Frontal	Yes
	2	N. gabriellae	Chloe	Test	Far pointing	Left	Right	Left	Frontal	Yes
	2	N. gabriellae	Chloe	Test	Far pointing	Right	Right	Left	Left	No
	2	N. gabriellae	Chloe	Test	Far pointing	Left	Left	Right	Frontal	No
2017-09-05	1	N. gabriellae	Chloe	Test	Body+gaze	Right	Right	Left	Frontal	No
	1	N. gabriellae	Chloe	Test	Body+gaze	Right	Right	Left	Frontal	No
	1	N. gabriellae	Chloe	Test	Body+gaze	Right	Right	Left	Frontal	Yes
	1	N. gabriellae	Chloe	Test	Body+gaze	Right	Right	Left	Frontal	No
	1	N. gabriellae	Chloe	Test	Body+gaze	Right	Right	Left	Frontal	Yes
	1	N. gabriellae	Chloe	Test	Body+gaze	Left	Right	Left	Left	No
	1	N. gabriellae	Chloe	Test	Body+gaze	Right	Right	Left	Frontal	No
	1	N. gabriellae	Chloe	Test	Body+gaze	Right	Left	Right	Frontal	Yes
	1	N. gabriellae	Chloe	Test	Body+gaze	Left	Right	Left	Left	No
	1	N. gabriellae	Chloe	Test	Body+gaze	Right	Right	Left	Frontal	No
	1	N. gabriellae	Chloe	Test	Body+gaze	Right	Right	Left	Frontal	No
	1	N. gabriellae	Chloe	Test	Body+gaze	Left	Left	Right	Frontal	Yes
	1	N. gabriellae	Chloe	Test	Body+gaze	Left	Right	Left	Frontal	No
	1	N. gabriellae	Chloe	Test	Body+gaze	Left	Right	Left	Left	Yes
	1	N. gabriellae	Chloe	Test	Body+gaze	Right	Right	Left	Frontal	Yes
	1	N. gabriellae	Chloe	Test	Body+gaze	Left	Right	Left	Frontal	No
2017-09-06	2	N. gabriellae	Chloe	Test	Body+gaze	Left	Left	Right	Frontal	Yes
	2	N. gabriellae	Chloe	Test	Body+gaze	Left	Right	Left	Left	No
	2	N. gabriellae	Chloe	Test	Body+gaze	Left	Right	Left	Left	Yes
	2	N. gabriellae	Chloe	Test	Body+gaze	Right	Right	Left	Frontal	Yes
	2	N. gabriellae	Chloe	Test	Body+gaze	Left	Right	Left	Frontal	No
	2	N. gabriellae	Chloe	Test	Body+gaze	Left	Right	Left	Left	Yes
	2	N. gabriellae	Chloe	Test	Body+gaze	Right	Right	Left	Frontal	No
	2	N. gabriellae	Chloe	Test	Body+gaze	Right	Right	Left	Frontal	No
2017-09-05	1	N. gabriellae	Chloe	Test	Glance	Left	Left	Right	Frontal	Yes
	1	N. gabriellae	Chloe	Test	Glance	Left	Left	Right	Frontal	Yes
	1	N. gabriellae	Chloe	Test	Glance	Left	Left	Right	Frontal	Yes
	1	N. gabriellae	Chloe	Test	Glance	Left	Right	Left	Left	Yes
	1	N. gabriellae	Chloe	Test	Glance	Right	Right	Left	Frontal	Yes
	1	N. gabriellae	Chloe	Test	Glance	Left	Right	Left	Left	No
	1	N. gabriellae	Chloe	Test	Glance	Right	Right	Left	Frontal	Yes
	1	N. gabriellae	Chloe	Test	Glance	Right	Right	Left	Frontal	Yes
2017-09-06	1	N. gabriellae	Chloe	Test	Glance	Right	Right	Left	Frontal	Yes
	1	N. gabriellae	Chloe	Test	Glance	Right	Right	Left	Frontal	Yes
	1	N. gabriellae	Chloe	Test	Glance	Left	Right	Left	Left	No
	1	N. gabriellae	Chloe	Test	Glance	Right	Right	Left	Frontal	No
	1	N. gabriellae	Chloe	Test	Glance	Left	Left	Right	Frontal	Yes
	1	N. gabriellae	Chloe	Test	Glance	Left	Right	Left	Left	Yes
	1	N. gabriellae	Chloe	Test	Glance	Right	Right	Left	Frontal	Yes
	1	N. gabriellae	Chloe	Test	Glance	Right	Right	Left	Frontal	No
	2	N. gabriellae	Chloe	Test	Glance	Right	Right	Left	Frontal	Yes
	2	N. gabriellae	Chloe	Test	Glance	Right	Right	Left	Frontal	Yes
	2	N. gabriellae	Chloe	Test	Glance	Right	Right	Left	Left	Yes
	2	N. gabriellae	Chloe	Test	Glance	Right	Right	Left	Left	No
	2	N. gabriellae	Chloe	Test	Glance	Right	Right	Left	Left	No
	2	N. gabriellae	Chloe	Test	Glance	Left	Right	Left	Left	Yes
	2	N. gabriellae	Chloe	Test	Glance	Right	Right	Left	Frontal	No
	2	N. gabriellae	Chloe	Test	Glance	Left	Right	Left	Left	No
2016-09-05	1	N. gabriellae	Chloe	Control	-	Right	Right	Left	Frontal	Yes
	1	N. gabriellae	Chloe	Control	-	Left	Left	Right	Frontal	Yes
	1	N. gabriellae	Chloe	Control	-	Right	Right	Left	Frontal	No
	1	N. gabriellae	Chloe	Control	-	Left	Right	Left	Frontal	No
	1	N. gabriellae	Chloe	Control	-	Left	Right	Left	Frontal	No
	1	N. gabriellae	Chloe	Control	-	Left	Right	Left	Left	Yes
	1	N. gabriellae	Chloe	Control	-	Right	Right	Left	Frontal	No
	1	N. gabriellae	Chloe	Control	-	Right	Right	Left	Frontal	Yes
2017-09-06	1	N. gabriellae	Chloe	Control	-	Right	Right	Left	Frontal	No
	1	N. gabriellae	Chloe	Control	-	Left	Right	Left	Frontal	No
	1	N. gabriellae	Chloe	Control	-	Right	Right	Left	Frontal	Yes
	1	N. gabriellae	Chloe	Control	-	Right	Right	Left	Left	No
	1	N. gabriellae	Chloe	Control	-	Left	Right	Left	Left	Yes
	1	N. gabriellae	Chloe	Control	-	Right	Right	Left	Frontal	Yes
	1	N. gabriellae	Chloe	Control	-	Right	Right	Left	Frontal	No
	1	N. gabriellae	Chloe	Control	-	Left	Right	Left	Left	No
	2	N. gabriellae	Chloe	Control	-	Right	Right	Left	Frontal	Yes
	2	N. gabriellae	Chloe	Control	-	Right	Right	Left	Frontal	No
	2	N. gabriellae	Chloe	Control	-	Right	Right	Left	Frontal	Yes
	2	N. gabriellae	Chloe	Control	-	Right	Right	Left	Left	No
	2	N. gabriellae	Chloe	Control	-	Right	Right	Left	Frontal	No
	2	N. gabriellae	Chloe	Control	-	Left	Right	Left	Frontal	Yes
	2	N. gabriellae	Chloe	Control	-	Left	Right	Left	Left	No
	2	N. gabriellae	Chloe	Control	-	Right	Right	Left	Left	Yes

## Sheet: Dakine
Day	Video number	Species	Individual	Condition	Signal	Decision	Hand selecting	Hand for support grip	Approach direction	Decision correct?
2017-04-09	2	N. gabriellae	Dakin	Test	Near Pointing	Right	Left	Right	Right	Yes
	2	N. gabriellae	Dakin	Test	Near Pointing	Left	Left	Right	Right	Yes
	2	N. gabriellae	Dakin	Test	Near Pointing	Right	Left	Right	Frontal	Yes
	2	N. gabriellae	Dakin	Test	Near Pointing	Right	Left	Right	Right	Yes
	2	N. gabriellae	Dakin	Test	Near Pointing	Left	Left	Right	Right	No
	2	N. gabriellae	Dakin	Test	Near Pointing	Left	Left	Right	Left	Yes
	2	N. gabriellae	Dakin	Test	Near Pointing	Left	Left	Right	Frontal	Yes
	2	N. gabriellae	Dakin	Test	Near Pointing	Right	Left	Right	Right	No
2017-09-05	1	N. gabriellae	Dakin	Test	Near Pointing	Left	Left	Right	Right	Yes
	1	N. gabriellae	Dakin	Test	Near Pointing	Right	Left	Right	Frontal	No
	1	N. gabriellae	Dakin	Test	Near Pointing	Left	Left	Right	Left	Yes
	1	N. gabriellae	Dakin	Test	Near Pointing	Right	Left	Right	Frontal	Yes
	1	N. gabriellae	Dakin	Test	Near Pointing	Right	Left	Right	Right	Yes
	1	N. gabriellae	Dakin	Test	Near Pointing	Left	Left	Right	Right	No
	1	N. gabriellae	Dakin	Test	Near Pointing	Left	Left	Right	Right	Yes
	1	N. gabriellae	Dakin	Test	Near Pointing	Left	Left	Right	Right	No
2017-09-06	1	N. gabriellae	Dakin	Test	Near Pointing	Left	Left	Right	Frontal	Yes
	1	N. gabriellae	Dakin	Test	Near Pointing	Left	Left	Right	Frontal	No
	1	N. gabriellae	Dakin	Test	Near Pointing	Left	Left	Right	Frontal	Yes
	1	N. gabriellae	Dakin	Test	Near Pointing	Left	Left	Right	Frontal	No
	1	N. gabriellae	Dakin	Test	Near Pointing	Left	Left	Right	Frontal	Yes
	1	N. gabriellae	Dakin	Test	Near Pointing	Left	Left	Right	Left	No
	1	N. gabriellae	Dakin	Test	Near Pointing	Right	Left	Right	Left	Yes
	7	N. gabriellae	Dakin	Test	Near Pointing	Right	Left	Right	Frontal	No
2017-04-09	2	N. gabriellae	Dakin	Test	Far Pointing	Left	Left	Right	Frontal	Yes
	2	N. gabriellae	Dakin	Test	Far Pointing	Left	Right	Left	Left	No
	2	N. gabriellae	Dakin	Test	Far Pointing	Left	Right	Left	Right	No
	2	N. gabriellae	Dakin	Test	Far Pointing	Left	Left	Right	Right	Yes
	2	N. gabriellae	Dakin	Test	Far Pointing	Left	Left	Right	Left	Yes
	2	N. gabriellae	Dakin	Test	Far Pointing	Left	Right	Left	Left	Yes
	2	N. gabriellae	Dakin	Test	Far Pointing	Right	Left	Right	Left	Yes
	2	N. gabriellae	Dakin	Test	Far Pointing	Right	Left	Right	Frontal	Yes
2017-09-06	4	N. gabriellae	Dakin	Test	Far Pointing	Right	Left	Right	Left	Yes
	4	N. gabriellae	Dakin	Test	Far Pointing	Left	Left	Right	Frontal	Yes
	4	N. gabriellae	Dakin	Test	Far Pointing	Right	Left	Right	Right	No
	4	N. gabriellae	Dakin	Test	Far Pointing	Left	Left	Right	Right	Yes
	4	N. gabriellae	Dakin	Test	Far Pointing	Left	Left	Right	Frontal	No
	4	N. gabriellae	Dakin	Test	Far Pointing	Left	Left	Right	Frontal	Yes
	4	N. gabriellae	Dakin	Test	Far Pointing	Left	Left	Right	Frontal	No
	4	N. gabriellae	Dakin	Test	Far Pointing	Left	Left	Right	Frontal	No
2017-09-07	1	N. gabriellae	Dakin	Test	Far Pointing	Left	Left	Right	Left	Yes
	1	N. gabriellae	Dakin	Test	Far Pointing	Left	Left	Right	Left	No
	1	N. gabriellae	Dakin	Test	Far Pointing	Right	Left	Right	Left	Yes
	1	N. gabriellae	Dakin	Test	Far Pointing	Right	Left	Right	Right	Yes
	1	N. gabriellae	Dakin	Test	Far Pointing	Left	Left	Right	Right	Yes
	1	N. gabriellae	Dakin	Test	Far Pointing	Left	Left	Right	Frontal	Yes
	1	N. gabriellae	Dakin	Test	Far Pointing	Right	Left	Right	Right	No
	1	N. gabriellae	Dakin	Test	Far Pointing	Right	Left	Right	Right	Yes
2017-04-09	2	N. gabriellae	Dakin	Test	Body+gaze	Right	Left	Right	Right	Yes
	2	N. gabriellae	Dakin	Test	Body+gaze	Right	Left	Right	Right	Yes
	2	N. gabriellae	Dakin	Test	Body+gaze	Left	Left	Right	Frontal	Yes
	2	N. gabriellae	Dakin	Test	Body+gaze	Left	Left	Right	Frontal	No
	2	N. gabriellae	Dakin	Test	Body+gaze	Right	Left	Right	Frontal	No
	2	N. gabriellae	Dakin	Test	Body+gaze	Left	Left	Right	Left	Yes
	2	N. gabriellae	Dakin	Test	Body+gaze	Left	Left	Right	Frontal	Yes
	2	N. gabriellae	Dakin	Test	Body+gaze	Left	Left	Right	Frontal	No
2017-09-06	5	N. gabriellae	Dakin	Test	Body+gaze	Right	Left	Right	Right	No
	5	N. gabriellae	Dakin	Test	Body+gaze	Left	Left	Right	Frontal	No
	5	N. gabriellae	Dakin	Test	Body+gaze	Left	Left	Right	Frontal	Yes
	5	N. gabriellae	Dakin	Test	Body+gaze	Right	Left	Right	Right	Yes
	5	N. gabriellae	Dakin	Test	Body+gaze	Left	Left	Right	Frontal	No
	5	N. gabriellae	Dakin	Test	Body+gaze	Left	Left	Right	Frontal	No
	5	N. gabriellae	Dakin	Test	Body+gaze	Left	Left	Right	Frontal	Yes
	5	N. gabriellae	Dakin	Test	Body+gaze	Left	Left	Right	Frontal	Yes
2017-09-07	3	N. gabriellae	Dakin	Test	Body+gaze	Left	Left	Right	Frontal	No
	3	N. gabriellae	Dakin	Test	Body+gaze	Left	Right	Left	Frontal	No
	3	N. gabriellae	Dakin	Test	Body+gaze	Left	Left	Right	Frontal	No
	3	N. gabriellae	Dakin	Test	Body+gaze	Left	Left	Right	Frontal	Yes
	3	N. gabriellae	Dakin	Test	Body+gaze	Left	Left	Right	Frontal	No
	3	N. gabriellae	Dakin	Test	Body+gaze	Right	Left	Right	Frontal	No
	3	N. gabriellae	Dakin	Test	Body+gaze	Right	Left	Right	Frontal	No
	3	N. gabriellae	Dakin	Test	Body+gaze	Left	Left	Right	Frontal	Yes
2017-09-05	1	N. gabriellae	Dakin	Test	Glance	Right	Left	Right	Right	No
	1	N. gabriellae	Dakin	Test	Glance	Right	Left	Right	Right	Yes
	1	N. gabriellae	Dakin	Test	Glance	Right	Left	Right	Right	Yes
	1	N. gabriellae	Dakin	Test	Glance	Right	Left	Right	Right	No
	1	N. gabriellae	Dakin	Test	Glance	Right	Left	Right	Frontal	No
	1	N. gabriellae	Dakin	Test	Glance	Right	Left	Right	Right	Yes
2017-09-06	6	N. gabriellae	Dakin	Test	Glance	Left	Left	Right	Frontal	No
	6	N. gabriellae	Dakin	Test	Glance	Left	Left	Right	Frontal	No
	6	N. gabriellae	Dakin	Test	Glance	Left	Left	Right	Frontal	Yes
	6	N. gabriellae	Dakin	Test	Glance	Left	Left	Right	Frontal	Yes
	6	N. gabriellae	Dakin	Test	Glance	Left	Left	Right	Right	No
	6	N. gabriellae	Dakin	Test	Glance	Left	Left	Right	Frontal	Yes
	6	N. gabriellae	Dakin	Test	Glance	Left	Left	Right	Frontal	Yes
	6	N. gabriellae	Dakin	Test	Glance	Left	Left	Right	Right	No
2017-09-07	6	N. gabriellae	Dakin	Test	Glance	Left	Left	Right	Frontal	Yes
	6	N. gabriellae	Dakin	Test	Glance	Right	Left	Right	Frontal	Yes
	6	N. gabriellae	Dakin	Test	Glance	Left	Left	Right	Frontal	Yes
	6	N. gabriellae	Dakin	Test	Glance	Left	Left	Right	Frontal	No
	6	N. gabriellae	Dakin	Test	Glance	Right	Left	Right	Frontal	No
	6	N. gabriellae	Dakin	Test	Glance	Left	Left	Right	Left	Yes
	9	N. gabriellae	Dakin	Test	Glance	Left	Left	Right	Frontal	No
	9	N. gabriellae	Dakin	Test	Glance	Left	Left	Right	Frontal	Yes
2017-09-10	1	N. gabriellae	Dakin	Test	Glance	Left	Left	Right	Frontal	No
	1	N. gabriellae	Dakin	Test	Glance	Left	Left	Right	Frontal	No
2017-09-07	2	N. gabriellae	Dakin	Control	-	Left	Left	Right	Right	No
	2	N. gabriellae	Dakin	Control	-	Left	Left	Right	Frontal	Yes
	2	N. gabriellae	Dakin	Control	-	Left	Left	Right	Frontal	Yes
	2	N. gabriellae	Dakin	Control	-	Left	Left	Right	Frontal	Yes
	2	N. gabriellae	Dakin	Control	-	Left	Left	Right	Frontal	No
	2	N. gabriellae	Dakin	Control	-	Right	Left	Right	Frontal	Yes
	2	N. gabriellae	Dakin	Control	-	Left	Left	Right	Right	Yes
	2	N. gabriellae	Dakin	Control	-	Left	Left	Right	Frontal	No
	4	N. gabriellae	Dakin	Control	-	Left	Left	Right	Frontak	Yes
	4	N. gabriellae	Dakin	Control	-	Left	Left	Right	Frontal	No
	4	N. gabriellae	Dakin	Control	-	Right	Left	Right	Frontal	No
	4	N. gabriellae	Dakin	Control	-	Right	Left	Right	Right	No
	4	N. gabriellae	Dakin	Control	-	Left	Left	Right	Frontal	Yes
	4	N. gabriellae	Dakin	Control	-	Left	Left	Right	Frontal	No
	4	N. gabriellae	Dakin	Control	-	Right	Left	Right	Frontal	Yes
	4	N. gabriellae	Dakin	Control	-	Right	Left	Right	Frontal	Yes
	8	N. gabriellae	Dakin	Control	-	Left	Left	Right	Frontal	No
	8	N. gabriellae	Dakin	Control	-	Right	Right	Left	Frontal	Yes
	8	N. gabriellae	Dakin	Control	-	Right	Left	Right	Frontal	Yes
	8	N. gabriellae	Dakin	Control	-	Right	Left	Right	Frontal	No
	8	N. gabriellae	Dakin	Control	-	Right	Left	Right	Frontal	Yes
	8	N. gabriellae	Dakin	Control	-	Left	Left	Right	Frontal	Yes
	8	N. gabriellae	Dakin	Control	-	Left	Left	Right	Frontal	Yes
	9	N. gabriellae	Dakin	Control	-	Right	Left	Right	Frontal	Yes

## Sheet: Feng-Shui
Day	Video number	Species	Individual	Condition	Signal	Decision	Hand selecting	Hand for support grip	Approach direction	Decision correct?
2017-09-07	1	N.siki	Feng-Shui	Test	Near Pointing	Right	Right	Left	frontal	Yes
	1	N.siki	Feng-Shui	Test	Near Pointing	Left	Right	Left	frontal	Yes
	1	N.siki	Feng-Shui	Test	Near Pointing	Left	Left	Right	frontal	Yes
	1	N.siki	Feng-Shui	Test	Near Pointing	Left	Left	Right	frontal	Yes
	1	N.siki	Feng-Shui	Test	Near Pointing	Left	Left	Right	frontal	Yes
	1	N.siki	Feng-Shui	Test	Near Pointing	Left	Left	Right	Left	No
	1	N.siki	Feng-Shui	Test	Near Pointing	Left	Right	Left	frontal	Yes
	1	N.siki	Feng-Shui	Test	Near Pointing	Right	Right	Left	Left	Yes
	3	N.siki	Feng-Shui	Test	Near Pointing	Left	Left	Right	frontal	Yes
	3	N.siki	Feng-Shui	Test	Near Pointing	Right	Left	Right	Right	Yes
	3	N.siki	Feng-Shui	Test	Near Pointing	Left	Left	Right	frontal	Yes
	3	N.siki	Feng-Shui	Test	Near Pointing	Left	Left	Right	frontal	No
	3	N.siki	Feng-Shui	Test	Near Pointing	Right	Right	Left	frontal	Yes
	3	N.siki	Feng-Shui	Test	Near Pointing	Left	Left	Right	frontal	No
	3	N.siki	Feng-Shui	Test	Near Pointing	Left	Left	Right	unten	Yes
	3	N.siki	Feng-Shui	Test	Near Pointing	Left	Left	Right	frontal	Yes
2017-09-08	1	N.siki	Feng-Shui	Test	Near Pointing	Left	Left	Right	frontal	No
	1	N.siki	Feng-Shui	Test	Near Pointing	Left	Left	Right	frontal	No
	1	N.siki	Feng-Shui	Test	Near Pointing	Right	Right	Left	frontal	Yes
	1	N.siki	Feng-Shui	Test	Near Pointing	Left	Left	Right	frontal	No
	1	N.siki	Feng-Shui	Test	Near Pointing	Left	Left	Right	frontal	Yes
	1	N.siki	Feng-Shui	Test	Near Pointing	Left	Left	Right	frontal	Yes
	1	N.siki	Feng-Shui	Test	Near Pointing	Left	Left	Right	frontal	Yes
	1	N.siki	Feng-Shui	Test	Near Pointing	Left	Left	Right	frontal	Yes
2017-09-07	2	N.siki	Feng-Shui	Test	Far Pointing	Left	Right	Left	Frontal	No
	2	N.siki	Feng-Shui	Test	Far Pointing	Left	Left	Right	frontal	Yes
	2	N.siki	Feng-Shui	Test	Far Pointing	Left	Left	Right	frontal	Yes
	2	N.siki	Feng-Shui	Test	Far Pointing	Left	Left	Right	frontal	Yes
	2	N.siki	Feng-Shui	Test	Far Pointing	Left	Left	Right	frontal	Yes
	2	N.siki	Feng-Shui	Test	Far Pointing	Left	Left	Right	frontal	No
	2	N.siki	Feng-Shui	Test	Far Pointing	Left	Left	Right	Left	No
	2	N.siki	Feng-Shui	Test	Far Pointing	Left	Left	Right	Left	No
	3	N.siki	Feng-Shui	Test	Far Pointing	Left	Left	Right	frontal	No
	3	N.siki	Feng-Shui	Test	Far Pointing	Left	Right	Left	frontal	No
	3	N.siki	Feng-Shui	Test	Far Pointing	Left	Right	Left	frontal	Yes
	3	N.siki	Feng-Shui	Test	Far Pointing	Right	Right	Left	frontal	No
	3	N.siki	Feng-Shui	Test	Far Pointing	Left	Right	Left	frontal	No
	3	N.siki	Feng-Shui	Test	Far Pointing	Left	Left	Right	Left	Yes
	3	N.siki	Feng-Shui	Test	Far Pointing	Left	Left	Right	frontal	Yes
	3	N.siki	Feng-Shui	Test	Far Pointing	Right	Right	Left	unten	Yes
2017-09-08	1	N.siki	Feng-Shui	Test	Far Pointing	Left	Left	Right	frontal	Yes
	1	N.siki	Feng-Shui	Test	Far Pointing	Left	Left	Right	frontal	No
	1	N.siki	Feng-Shui	Test	Far Pointing	Left	Left	Right	frontal	Yes
	1	N.siki	Feng-Shui	Test	Far Pointing	Left	Left	Right	frontal	Yes
	1	N.siki	Feng-Shui	Test	Far Pointing	Right	Left	Right	Right	No
	1	N.siki	Feng-Shui	Test	Far Pointing	Left	Left	Right	frontal	No
	1	N.siki	Feng-Shui	Test	Far Pointing	Left	Left	Right	frontal	No
	1	N.siki	Feng-Shui	Test	Far Pointing	Left	Right	Left	frontal	No
2017-09-07	2	N.siki	Feng-Shui	Test	Body+gaze	Right	Left	Right	frontal	Yes
	2	N.siki	Feng-Shui	Test	Body+gaze	Right	Right	Left	frontal	Yes
	2	N.siki	Feng-Shui	Test	Body+gaze	Left	Right	Left	Left	Yes
	2	N.siki	Feng-Shui	Test	Body+gaze	Right	Right	Left	frontal	Yes
	2	N.siki	Feng-Shui	Test	Body+gaze	Left	Right	Left	frontal	Yes
	2	N.siki	Feng-Shui	Test	Body+gaze	Right	Right	Left	frontal	No
	2	N.siki	Feng-Shui	Test	Body+gaze	Right	Right	Left	frontal	Yes
	2	N.siki	Feng-Shui	Test	Body+gaze	Right	Right	Left	frontal	Yes
	3	N.siki	Feng-Shui	Test	Body+gaze	Left	Left	Right	unten	Yes
	3	N.siki	Feng-Shui	Test	Body+gaze	Left	Right	Left	frontal	No
	3	N.siki	Feng-Shui	Test	Body+gaze	Left	Left	Right	frontal	No
	3	N.siki	Feng-Shui	Test	Body+gaze	Right	Right	Left	Right	Yes
	3	N.siki	Feng-Shui	Test	Body+gaze	Left	Left	Right	frontal	Yes
	3	N.siki	Feng-Shui	Test	Body+gaze	Left	Right	Left	Left	Yes
	3	N.siki	Feng-Shui	Test	Body+gaze	Left	Left	Right	frontal	Yes
	3	N.siki	Feng-Shui	Test	Body+gaze	Right	Right	Left	unten	Yes
2017-09-08	1	N.siki	Feng-Shui	Test	Body+gaze	Left	Left	Right	frontal	Yes
	1	N.siki	Feng-Shui	Test	Body+gaze	Left	Right	Left	frontal	Yes
	1	N.siki	Feng-Shui	Test	Body+gaze	Right	Right	Left	frontal	Yes
	1	N.siki	Feng-Shui	Test	Body+gaze	Right	Right	Left	frontal	Yes
	1	N.siki	Feng-Shui	Test	Body+gaze	Left	Left	Right	frontal	Yes
	1	N.siki	Feng-Shui	Test	Body+gaze	Left	Left	Right	frontal	No
	1	N.siki	Feng-Shui	Test	Body+gaze	Right	Right	Left	Left	Yes
	1	N.siki	Feng-Shui	Test	Body+gaze	Left	Left	Right	Left	Yes
2017-09-07	2	N.siki	Feng-Shui	Test	Glance	Left	Left	Right	frontal	No
	2	N.siki	Feng-Shui	Test	Glance	Left	Left	Right	frontal	Yes
	2	N.siki	Feng-Shui	Test	Glance	Left	Left	Right	frontal	No
	2	N.siki	Feng-Shui	Test	Glance	Left	Right	Left	Left	No
	2	N.siki	Feng-Shui	Test	Glance	Left	Right	Left	Left	Yes
	2	N.siki	Feng-Shui	Test	Glance	Left	Left	Right	frontal	No
	2	N.siki	Feng-Shui	Test	Glance	Left	Right	Left	frontal	No
	2	N.siki	Feng-Shui	Test	Glance	Left	Left	Right	frontal	Yes
	3	N.siki	Feng-Shui	Test	Glance	Left	Left	Right	unten	Yes
	3	N.siki	Feng-Shui	Test	Glance	Left	Left	Right	frontal	No
	3	N.siki	Feng-Shui	Test	Glance	Left	Left	Right	unten	No
	3	N.siki	Feng-Shui	Test	Glance	Left	Left	Right	unten	Yes
	3	N.siki	Feng-Shui	Test	Glance	Left	Left	Right	frontal	No
	3	N.siki	Feng-Shui	Test	Glance	Left	Left	Right	Right	Yes
	3	N.siki	Feng-Shui	Test	Glance	Left	linsk	Right	frontal	No
	3	N.siki	Feng-Shui	Test	Glance	Right	Right	Left	Left	No
2017-09-08	1	N.siki	Feng-Shui	Test	Glance	Right	Right	Left	frontal	Yes
	1	N.siki	Feng-Shui	Test	Glance	Left	Left	Right	frontal	Yes
	1	N.siki	Feng-Shui	Test	Glance	Left	Left	Right	frontal	No
	1	N.siki	Feng-Shui	Test	Glance	Right	Right	Left	Left	Yes
	1	N.siki	Feng-Shui	Test	Glance	Left	Left	Right	frontal	No
	1	N.siki	Feng-Shui	Test	Glance	Left	Left	Right	frontal	Yes
	1	N.siki	Feng-Shui	Test	Glance	Right	Right	Left	frontal	No
	1	N.siki	Feng-Shui	Test	Glance	Left	Left	Right	frontal	Yes
2017-09-07	2	N.siki	Feng-Shui	Control	-	Left	Right	Left	Left	No
	2	N.siki	Feng-Shui	Control	-	Left	Left	Right	unten	Yes
	2	N.siki	Feng-Shui	Control	-	Left	Right	Left	frontal	Yes
	2	N.siki	Feng-Shui	Control	-	Left	Left	Right	frontal	No
	2	N.siki	Feng-Shui	Control	-	Left	Right	Left	frontal	Yes
	2	N.siki	Feng-Shui	Control	-	Left	Right	Left	unten	Yes
	2	N.siki	Feng-Shui	Control	-	Left	Right	Left	frontal	No
	2	N.siki	Feng-Shui	Control	-	Left	Left	Right	frontal	No
2017-09-08	1	N.siki	Feng-Shui	Control	-	Left	Left	Right	frontal	No
	1	N.siki	Feng-Shui	Control	-	Right	Right	Left	frontal	Yes
	1	N.siki	Feng-Shui	Control	-	Right	Right	Left	Left	No
	1	N.siki	Feng-Shui	Control	-	Right	Right	Left	Left	No
	1	N.siki	Feng-Shui	Control	-	Right	Right	Left	frontal	No
	1	N.siki	Feng-Shui	Control	-	Right	Right	Left	Left	Yes
	1	N.siki	Feng-Shui	Control	-	Left	Left	Right	frontal	Yes
	1	N.siki	Feng-Shui	Control	-	Right	Right	Left	Left	Yes
	1	N.siki	Feng-Shui	Control	-	Right	Right	Left	Left	No
	1	N.siki	Feng-Shui	Control	-	Right	Right	Left	frontal	No
	1	N.siki	Feng-Shui	Control	-	Left	Left	Right	frontal	No
	1	N.siki	Feng-Shui	Control	-	Right	Right	Left	Left	Yes
	1	N.siki	Feng-Shui	Control	-	Left	Right	Left	Left	Yes
	1	N.siki	Feng-Shui	Control	-	Right	Right	Left	Left	Yes
	1	N.siki	Feng-Shui	Control	-	Right	Right	Left	Left	No
	1	N.siki	Feng-Shui	Control	-	Right	Right	Left	frontal	Yes

## Sheet: Chukhao
Day	Video number	Species	Individual	Condition	Signal	Decision	Hand selecting	Hand for support grip	Approach direction	Decision correct?
2017-09-08	147	N. leucogenys	Chukhao	Test	Near Pointing	Left	Left	Right	Right	No
	147	N. leucogenys	Chukhao	Test	Near Pointing	Left	Left	Right	frontal	No
	147	N. leucogenys	Chukhao	Test	Near Pointing	Left	Left	Right	Right	Yes
	147	N. leucogenys	Chukhao	Test	Near Pointing	Left	Left	Right	Right	Yes
	147	N. leucogenys	Chukhao	Test	Near Pointing	Left	Left	Right	Right	Yes
	147	N. leucogenys	Chukhao	Test	Near Pointing	Left	Left	Right	frontal	No
	147	N. leucogenys	Chukhao	Test	Near Pointing	Left	Left	Right	frontal	Yes
	12	N. leucogenys	Chukhao	Test	Near Pointing	Right	Left	Right	Right	Yes
2017-09-10	188	N. leucogenys	Chukhao	Test	Near Pointing	Left	Left	Right	Right	Yes
	190	N. leucogenys	Chukhao	Test	Near Pointing	Left	Left	Right	Right	Yes
	190	N. leucogenys	Chukhao	Test	Near Pointing	Left	Left	Right	Right	No
2017-09-12	221	N. leucogenys	Chukhao	Test	Near Pointing	Right	Left	Right	Right	Yes
	221	N. leucogenys	Chukhao	Test	Near Pointing	Left	Left	Right	frontal	Yes
	221	N. leucogenys	Chukhao	Test	Near Pointing	Left	Left	Right	Right	Yes
	221	N. leucogenys	Chukhao	Test	Near Pointing	Right	Left	Right	Right	Yes
	222	N. leucogenys	Chukhao	Test	Near Pointing	Left	Left	Right	Right	Yes
	222	N. leucogenys	Chukhao	Test	Near Pointing	Left	Left	Right	Frontal	No
	222	N. leucogenys	Chukhao	Test	Near Pointing	Left	Left	Right	Frontal	No
	222	N. leucogenys	Chukhao	Test	Near Pointing	Left	Right	Left	Frontal	Yes
	222	N. leucogenys	Chukhao	Test	Near Pointing	Left	Left	Right	Right	Yes
	222	N. leucogenys	Chukhao	Test	Near Pointing	Left	Left	Right	Frontal	No
	222	N. leucogenys	Chukhao	Test	Near Pointing	Left	Left	Right	frontal	No
	222	N. leucogenys	Chukhao	Test	Near Pointing	Right	Left	Right	Frontal	No
2017-09-13	270	N. leucogenys	Chukhao	Test	Near Pointing	Right	Right foot	Right	Frontal	Yes
2017-09-08	13	N. leucogenys	Chukhao	Test	Far Pointing	Left	Left	Right	Frontal	Yes
	13	N. leucogenys	Chukhao	Test	Far Pointing	Left	Left	Right	frontal	Yes
	13	N. leucogenys	Chukhao	Test	Far Pointing	Left	Left	Right	frontal	No
	13	N. leucogenys	Chukhao	Test	Far Pointing	Right	Left	Right	frontal	Yes
	13	N. leucogenys	Chukhao	Test	Far Pointing	Left	Left	Right	frontal	Yes
	13	N. leucogenys	Chukhao	Test	Far Pointing	Left	Left	Right	frontal	No
	13	N. leucogenys	Chukhao	Test	Far Pointing	Left	Left	Right	frontal	Yes
	14	N. leucogenys	Chukhao	Test	Far Pointing	Right	Left	Right	Right	Yes
2017-09-12	226	N. leucogenys	Chukhao	Test	Far Pointing	Left	Right	Left	Left	Yes
	226	N. leucogenys	Chukhao	Test	Far Pointing	Left	Right	Left	Frontal	Yes
	226	N. leucogenys	Chukhao	Test	Far Pointing	Right	Right	Left	Left	Yes
	226	N. leucogenys	Chukhao	Test	Far Pointing	Right	Left	Right	frontal	Yes
	226	N. leucogenys	Chukhao	Test	Far Pointing	Left	Left	Right	Right	No
	226	N. leucogenys	Chukhao	Test	Far Pointing	Left	Left	Right	Frontal	Yes
	232	N. leucogenys	Chukhao	Test	Far Pointing	Right	Left	Right	Right	Yes
	232	N. leucogenys	Chukhao	Test	Far Pointing	Left	Left	Right	frontal	Yes
	232	N. leucogenys	Chukhao	Test	Far Pointing	Left	Left	Right	frontal	Yes
	232	N. leucogenys	Chukhao	Test	Far Pointing	Left	Left	Right	Frontal	Yes
	232	N. leucogenys	Chukhao	Test	Far Pointing	Left	Left	Right	Right	No
	233	N. leucogenys	Chukhao	Test	Far Pointing	Left	Left	Right	Right	No
	233	N. leucogenys	Chukhao	Test	Far Pointing	Left	Left	Right	Frontal	Yes
	233	N. leucogenys	Chukhao	Test	Far Pointing	Left	Left	Right	frontal	No
2017-09-13	274	N. leucogenys	Chukhao	Test	Far Pointing	Right	Left	Right	Frontal	Yes
	274	N. leucogenys	Chukhao	Test	Far Pointing	Left	Left	Right	Frontal	Yes
2017-09-08	15	N. leucogenys	Chukhao	Test	Body+gaze	Right	Left	Right	Right	Yes
	15	N. leucogenys	Chukhao	Test	Body+gaze	Right	Left	Right	frontal	No
	15	N. leucogenys	Chukhao	Test	Body+gaze	Right	Left	Right	Frontal	Yes
2017-09-12	223	N. leucogenys	Chukhao	Test	Body+gaze	Left	Left	Right	Right	Yes
	223	N. leucogenys	Chukhao	Test	Body+gaze	Left	Left	Right	frontal	No
	223	N. leucogenys	Chukhao	Test	Body+gaze	Left	Left	Right	Frontal	Yes
	223	N. leucogenys	Chukhao	Test	Body+gaze	Left	Left	Right	Frontal	Yes
	226	N. leucogenys	Chukhao	Test	Body+gaze	Right	Right	Left	Frontal	Yes
	226	N. leucogenys	Chukhao	Test	Body+gaze	Left	Left	Right	Frontal	No
	226	N. leucogenys	Chukhao	Test	Body+gaze	Right	Left	Right	Frontal	No
	226	N. leucogenys	Chukhao	Test	Body+gaze	Left	Left	Right	Frontal	Yes
	226	N. leucogenys	Chukhao	Test	Body+gaze	Left	Left	Right	frontal	No
	226	N. leucogenys	Chukhao	Test	Body+gaze	Right	Right	Left	Right	Yes
2017-09-13	272	N. leucogenys	Chukhao	Test	Body+gaze	Left	Left	Right	Frontal	No
	272	N. leucogenys	Chukhao	Test	Body+gaze	Left	Left	Right	Right	Yes
	272	N. leucogenys	Chukhao	Test	Body+gaze	Right	Left	Right	Frontal	No
	272	N. leucogenys	Chukhao	Test	Body+gaze	Right	Left	Right	Right	Yes
	272	N. leucogenys	Chukhao	Test	Body+gaze	Left	Left	Right	Left	Yes
	272	N. leucogenys	Chukhao	Test	Body+gaze	Left	Left	Right	Left	Yes
	272	N. leucogenys	Chukhao	Test	Body+gaze	Right	Right	Left	Right	Yes
	274	N. leucogenys	Chukhao	Test	Body+gaze	Right	Left	Right	Frontal	Yes
	274	N. leucogenys	Chukhao	Test	Body+gaze	Left	Left	Right	Frontal	No
	274	N. leucogenys	Chukhao	Test	Body+gaze	Left	Right	Left	Frontal	Yes
	274	N. leucogenys	Chukhao	Test	Body+gaze	Right	Right	Left	Frontal	No
2017-09-12	224	N. leucogenys	Chukhao	Test	Glance	Left	Left	Right	frontal	Yes
	224	N. leucogenys	Chukhao	Test	Glance	Left	Left	Right	Frontal	No
	224	N. leucogenys	Chukhao	Test	Glance	Left	Left	Right	Right	No
	224	N. leucogenys	Chukhao	Test	Glance	Right	Left	Right	frontal	Yes
	224	N. leucogenys	Chukhao	Test	Glance	Left	Right	Left	Left	Yes
	224	N. leucogenys	Chukhao	Test	Glance	Left	Right	Left	Frontal	Yes
	224	N. leucogenys	Chukhao	Test	Glance	Left	Right	Left	Frontal	Yes
	224	N. leucogenys	Chukhao	Test	Glance	Left	Left	Right	Frontal	No
	228	N. leucogenys	Chukhao	Test	Glance	Right	Right	Left	Left	Yes
	228	N. leucogenys	Chukhao	Test	Glance	Right	Right	Left	Left	Yes
	228	N. leucogenys	Chukhao	Test	Glance	Right	Right	Left	Frontal	Yes
	228	N. leucogenys	Chukhao	Test	Glance	Right	Right	Left	Frontal	Yes
	228	N. leucogenys	Chukhao	Test	Glance	Left	Left	Right	frontal	Yes
	228	N. leucogenys	Chukhao	Test	Glance	Left	Right	Left	Right	Yes
	228	N. leucogenys	Chukhao	Test	Glance	Right	Left	Right	Right	No
	228	N. leucogenys	Chukhao	Test	Glance	Left	Left	Right	Right	Yes
	231	N. leucogenys	Chukhao	Test	Glance	Right	Right	Left	frontal	No
	231	N. leucogenys	Chukhao	Test	Glance	Right	Right	Left	Right	Yes
	231	N. leucogenys	Chukhao	Test	Glance	Right	Right	Left	Frontal	Yes
	231	N. leucogenys	Chukhao	Test	Glance	Left	Right	Left	frontal	No
	231	N. leucogenys	Chukhao	Test	Glance	Left	Left	Right	frontal	No
	231	N. leucogenys	Chukhao	Test	Glance	Left	Left	Right	Frontal	Yes
	231	N. leucogenys	Chukhao	Test	Glance	Left	Left	Right	Frontal	Yes
	235	N. leucogenys	Chukhao	Test	Glance	Left	Right	Left	Frontal	Yes
2017-09-12	225	N. leucogenys	Chukhao	Control	-	Left	Left	Right	Frontal	No
	225	N. leucogenys	Chukhao	Control	-	Left	Left	Right	Frontal	No
	225	N. leucogenys	Chukhao	Control	-	Left	Left	Right	Frontal	Yes
	225	N. leucogenys	Chukhao	Control	-	Left	Left	Right	Frontal	Yes
	225	N. leucogenys	Chukhao	Control	-	Left	Left	Right	frontal	Yes
	225	N. leucogenys	Chukhao	Control	-	Left	Left	Right	frontal	Yes
	225	N. leucogenys	Chukhao	Control	-	Right	Right	Left	Right	Yes
2017-09-13	252	N. leucogenys	Chukhao	Control	-	Left	Left	Right	Frontal	No
	255	N. leucogenys	Chukhao	Control	-	Right	Left	Right	frontal	No
	255	N. leucogenys	Chukhao	Control		Left	Left	Right	Frontal	No
	256	N. leucogenys	Chukhao	Control	-	Left	Left	Right	Frontal	Yes
	257	N. leucogenys	Chukhao	Control	-	Right	Right	Left	Frontal	Yes
	257	N. leucogenys	Chukhao	Control	-	Right	Right	Left	Frontal	No
	258	N. leucogenys	Chukhao	Control	-	Left	Right	Left	Frontal	No
	259	N. leucogenys	Chukhao	Control	-	Right	Right	Left	Frontal	Yes
	273	N. leucogenys	Chukhao	Control	-	Right	Right	Left	Frontal	Yes
	273	N. leucogenys	Chukhao	Control	-	Right	Right	Left	Frontal	Yes
	273	N. leucogenys	Chukhao	Control	-	Right	Right	Left	Frontal	No
	273	N. leucogenys	Chukhao	Control	-	Left	Left	Right	Right	No
	273	N. leucogenys	Chukhao	Control	-	Left	Left	Right	Right	Yes
	273	N. leucogenys	Chukhao	Control	-	Left	Left	Right	Right	Yes
	273	N. leucogenys	Chukhao	Control	-	Right	Right foot	Right	Frontal	No
	273	N. leucogenys	Chukhao	Control	-	Right	Right foot	Right	Frontal	Yes
	274	N. leucogenys	Chukhao	Control	-	Right	Left	Right	Frontal	Yes

## Sheet: Lai Cao
Day	Video number	Species	Individual	Condition	Signal	Decision	Hand selecting	Hand for support grip	Approach direction	Decision correct?
2017-09-12	225	N. leucogenys	Lai Cao	Test	Near Pointing	Left	Left	Right	Frontal	No
	225	N. leucogenys	Lai Cao	Test	Near Pointing	Right	Left	Right	Frontal	Yes
	225	N. leucogenys	Lai Cao	Test	Near Pointing	Right	Left	Right	Frontal	No
	225	N. leucogenys	Lai Cao	Test	Near Pointing	Right	Left	Right	Frontal	No
	225	N. leucogenys	Lai Cao	Test	Near Pointing	Right	Left	Right	Right	Yes
	225	N. leucogenys	Lai Cao	Test	Near Pointing	Right	Right	Left	Frontal	Yes
	225	N. leucogenys	Lai Cao	Test	Near Pointing	Right	Right	Left	Frontal	No
	225	N. leucogenys	Lai Cao	Test	Near Pointing	Left	Right	Left	Right	Yes
	225	N. leucogenys	Lai Cao	Test	Near Pointing	Right	Right	Left	Right	No
	232	N. leucogenys	Lai Cao	Test	Near Pointing	Right	Right	Right	Frontal	Yes
	233	N. leucogenys	Lai Cao	Test	Near Pointing	Right	Right	Left	Frontal	Yes
	233	N. leucogenys	Lai Cao	Test	Near Pointing	Right	Right	Left	Frontal	Yes
	233	N. leucogenys	Lai Cao	Test	Near Pointing	Right	Right	Left	Right	Yes
	233	N. leucogenys	Lai Cao	Test	Near Pointing	Right	Right	Left	Right	No
	255	N. leucogenys	Lai Cao	Test	Near Pointing	Right	Right	Left	Frontal	No
	255	N. leucogenys	Lai Cao	Test	Near Pointing	Right	Right	Left	Frontal	Yes
	255	N. leucogenys	Lai Cao	Test	Near Pointing	Right	Right	Left	Right	Yes
	255	N. leucogenys	Lai Cao	Test	Near Pointing	Right	Right	Left	Frontal	Yes
	255	N. leucogenys	Lai Cao	Test	Near Pointing	Right	Right	Left	Frontal	Yes
	255	N. leucogenys	Lai Cao	Test	Near Pointing	Left	Right	Left	Right	Yes
	255	N. leucogenys	Lai Cao	Test	Near Pointing	Right	Right	Left	Right	No
	255	N. leucogenys	Lai Cao	Test	Near Pointing	Left	Right	Left	Frontal	Yes
	269	N. leucogenys	Lai Cao	Test	Near Pointing	Left	Right	Left	Frontal	Yes
	269	N. leucogenys	Lai Cao	Test	Near Pointing	Left	Right	Left	Frontal	Yes
	226	N. leucogenys	Lai Cao	Test	Far Pointing	Right	Left	Right	Frontal	Yes
	226	N. leucogenys	Lai Cao	Test	Far Pointing	Right	Left	Right	Frontal	Yes
	226	N. leucogenys	Lai Cao	Test	Far Pointing	Left	Right	Left	Right	Yes
	226	N. leucogenys	Lai Cao	Test	Far Pointing	Right	Left	Right	Frontal	No
	226	N. leucogenys	Lai Cao	Test	Far Pointing	Left	Right	Left	Frontal	Yes
	226	N. leucogenys	Lai Cao	Test	Far Pointing	Right	Left	Right	Frontal	Yes
	226	N. leucogenys	Lai Cao	Test	Far Pointing	Right	Right	Left	Frontal	No
	226	N. leucogenys	Lai Cao	Test	Far Pointing	Left	Right	Left	Frontal	No
	233	N. leucogenys	Lai Cao	Test	Far Pointing	Right	Left	Right	Right	Yes
	233	N. leucogenys	Lai Cao	Test	Far Pointing	Right	Right	Left	Right	No
	233	N. leucogenys	Lai Cao	Test	Far Pointing	Left	Left	Right	Right	Yes
	233	N. leucogenys	Lai Cao	Test	Far Pointing	Right	Right	Left	Frontal	Yes
	233	N. leucogenys	Lai Cao	Test	Far Pointing	Right	Left	Right	Frontal	No
	233	N. leucogenys	Lai Cao	Test	Far Pointing	Right	Right	Left	Frontal	Yes
	233	N. leucogenys	Lai Cao	Test	Far Pointing	Left	Left	Right	Frontal	Yes
	254	N. leucogenys	Lai Cao	Test	Far Pointing	Left	Right	Left	Frontal	Yes
	254	N. leucogenys	Lai Cao	Test	Far Pointing	Left	Right	Left	Right	Yes
	254	N. leucogenys	Lai Cao	Test	Far Pointing	Right	Right	Left	Frontal	Yes
	254	N. leucogenys	Lai Cao	Test	Far Pointing	Right	Right	Left	Right	Yes
	254	N. leucogenys	Lai Cao	Test	Far Pointing	Right	Right	Left	Frontal	Yes
	254	N. leucogenys	Lai Cao	Test	Far Pointing	Right	Right	Left	Frontal	No
	254	N. leucogenys	Lai Cao	Test	Far Pointing	Right	Right	Left	Right	No
	254	N. leucogenys	Lai Cao	Test	Far Pointing	Right	Right	Left	Right	Yes
2017-09-13	269	N. leucogenys	Lai Cao	Test	Far Pointing	Right	Right	Left	Frontal	Yes
2017-09-12	226	N. leucogenys	Lai Cao	Test	Body+gaze	Right	Left	Right	Right	No
	227	N. leucogenys	Lai Cao	Test	Body+gaze	Left	Left	Right	Frontal	Yes
	227	N. leucogenys	Lai Cao	Test	Body+gaze	Right	Left	Right	Right	Yes
	227	N. leucogenys	Lai Cao	Test	Body+gaze	Right	Right	Left	Right	Yes
	227	N. leucogenys	Lai Cao	Test	Body+gaze	Right	Right	Left	Right	Yes
	227	N. leucogenys	Lai Cao	Test	Body+gaze	Right	Left	Right	Right	No
	227	N. leucogenys	Lai Cao	Test	Body+gaze	Right	Left	Right	Right	No
	227	N. leucogenys	Lai Cao	Test	Body+gaze	Right	Left	Right	Right	No
	256	N. leucogenys	Lai Cao	Test	Body+gaze	Left	Right	Left	Frontal	Yes
	257	N. leucogenys	Lai Cao	Test	Body+gaze	Left	Right	Left	Frontal	Yes
	257	N. leucogenys	Lai Cao	Test	Body+gaze	Right	Right	Left	Right	Yes
	257	N. leucogenys	Lai Cao	Test	Body+gaze	Right	Right	Left	Right	No
	257	N. leucogenys	Lai Cao	Test	Body+gaze	Left	Right	Left	Frontal	Yes
	257	N. leucogenys	Lai Cao	Test	Body+gaze	Right	Right	Left	Right	Yes
	257	N. leucogenys	Lai Cao	Test	Body+gaze	Right	Right	Left	Right	Yes
	257	N. leucogenys	Lai Cao	Test	Body+gaze	Right	Right	Left	Frontal	Yes
	258	N. leucogenys	Lai Cao	Test	Body+gaze	Right	Right	Left	Right	Yes
	258	N. leucogenys	Lai Cao	Test	Body+gaze	Right	Right	Left	Right	Yes
	258	N. leucogenys	Lai Cao	Test	Body+gaze	Right	Right	Left	Right	Yes
	258	N. leucogenys	Lai Cao	Test	Body+gaze	Right	Right	Left	Frontal	No
	258	N. leucogenys	Lai Cao	Test	Body+gaze	Right	Right	Left	Frontal	No
	258	N. leucogenys	Lai Cao	Test	Body+gaze	Right	Right	Left	Frontal	No
2017-09-13	269	N. leucogenys	Lai Cao	Test	Body+gaze	Left	Right	Left	Frontal	No
	269	N. leucogenys	Lai Cao	Test	Body+gaze	Right	Right	Left	Frontal	Yes
2017-09-12	228	N. leucogenys	Lai Cao	Test	Glance	Right	Right	Left	Frontal	Yes
	228	N. leucogenys	Lai Cao	Test	Glance	Right	Right	Left	Right	Yes
	228	N. leucogenys	Lai Cao	Test	Glance	Right	Right	Left	Frontal	Yes
	228	N. leucogenys	Lai Cao	Test	Glance	Right	Right	Left	Frontal	Yes
	228	N. leucogenys	Lai Cao	Test	Glance	Right	Right	Left	Right	No
	228	N. leucogenys	Lai Cao	Test	Glance	Right	Left	Right	Right	No
	230	N. leucogenys	Lai Cao	Test	Glance	Left	Right	Left	Frontal	Yes
	230	N. leucogenys	Lai Cao	Test	Glance	Left	Right	Left	Frontal	Yes
	234	N. leucogenys	Lai Cao	Test	Glance	Right	Right	Left	Frontal	Yes
	234	N. leucogenys	Lai Cao	Test	Glance	Right	Right	Left	Right	No
	234	N. leucogenys	Lai Cao	Test	Glance	Right	Right	Left	Frontal	No
	234	N. leucogenys	Lai Cao	Test	Glance	Right	Right	Left	Left	No
	235	N. leucogenys	Lai Cao	Test	Glance	Right	Right	Left	Right	Yes
	235	N. leucogenys	Lai Cao	Test	Glance	Right	Right	Left	Right	No
	235	N. leucogenys	Lai Cao	Test	Glance	Right	Right	Left	Frontal	Yes
	253	N. leucogenys	Lai Cao	Test	Glance	Left	Right	Left	Frontal	No
	253	N. leucogenys	Lai Cao	Test	Glance	Right	Right	Left	Frontal	Yes
	253	N. leucogenys	Lai Cao	Test	Glance	Right	Right	Left	Frontal	Yes
	253	N. leucogenys	Lai Cao	Test	Glance	Right	Right	Left	Right	No
	253	N. leucogenys	Lai Cao	Test	Glance	Right	Right	Left	Frontal	No
	253	N. leucogenys	Lai Cao	Test	Glance	Right	Left	Right	Right	No
	253	N. leucogenys	Lai Cao	Test	Glance	Right	Right	Left	Right	Yes
	253	N. leucogenys	Lai Cao	Test	Glance	Right	Right	Left	Right	No
2017-09-13	269	N. leucogenys	Lai Cao	Test	Glance	Right	Right	Left	Frontal	Yes
2017-09-12	231	N. leucogenys	Lai Cao	Control	-	Right	Right	Left	Left	No
	231	N. leucogenys	Lai Cao	Control	-	Left	Left	Right	Right	No
	231	N. leucogenys	Lai Cao	Control	-	Right	Right	Left	Frontal	No
	231	N. leucogenys	Lai Cao	Control	-	Left	Right	Left	Frontal	Yes
	231	N. leucogenys	Lai Cao	Control	-	Left	Right	Left	Frontal	No
	231	N. leucogenys	Lai Cao	Control	-	Left	Right	Left	Left	Yes
	231	N. leucogenys	Lai Cao	Control	-	Left	Right	Left	Frontal	No
	235	N. leucogenys	Lai Cao	Control	-	Right	Right	Left	Frontal	Yes
	235	N. leucogenys	Lai Cao	Control	-	Right	Right	Left	Right	No
	235	N. leucogenys	Lai Cao	Control		Left	Right	Left	Frontal	No
	235	N. leucogenys	Lai Cao	Control	-	Right	Right	Left	Frontal	Yes
	235	N. leucogenys	Lai Cao	Control	-	Right	Right	Left	Frontal	No
	235	N. leucogenys	Lai Cao	Control	-	Right	Right	Left	Frontal	No
	235	N. leucogenys	Lai Cao	Control	-	Right	Left	Right	Frontal	No
	235	N. leucogenys	Lai Cao	Control	-	Right	Right	Left	Frontal	Yes
	235	N. leucogenys	Lai Cao	Control	-	Right	Right	Left	Frontal	Yes
	235	N. leucogenys	Lai Cao	Control	-	Right	Right	Left	Frontal	No
	252	N. leucogenys	Lai Cao	Control	-	Left	Right	Left	Frontal	No
	252	N. leucogenys	Lai Cao	Control	-	Right	Right	Left	Frontal	No
	252	N. leucogenys	Lai Cao	Control	-	Right	Right	Left	Frontal	Yes
	252	N. leucogenys	Lai Cao	Control	-	Right	Right	Left	Right	No
	252	N. leucogenys	Lai Cao	Control	-	Right	Right	Left	Right	Yes
	252	N. leucogenys	Lai Cao	Control	-	Left	Right	Left	Frontal	Yes
2017-09-13	285	N. leucogenys	Lai Cao	Control	-	Right	Right	Left	Frontal	Yes

[truncated: 1 more sheets: Sophie]
