# Supplementary material for: Captive gibbons (Hylobatidae) use different referential cues in an object-choice task: insights into lesser ape cognition and manual laterality
Source: PeerJ. 2018 Aug 6;6:e5348. doi: 10.7717/peerj.5348 (PMC6098942; doi:10.7717/peerj.5348)
Supplement: Data S2 [file peerj-06-5348-s004.xlsx]

## Sheet: Fengshui
Species	Individual	Sex	Date	Video	Bout	Insertion event	Hand used to insert	Handed in with …	Position	Fingers
N. siki	Fengshui	Female	2017-09-08	_00151	1	1	right	right	sitting	thumb
N. siki	Fengshui	Female	2017-09-08	_00151	2	1	right	right	sitting	thumb
N. siki	Fengshui	Female	2017-09-08	_00151	2	2	right	right	sitting	thumb
N. siki	Fengshui	Female	2017-09-08	_00151	3	1	left	right	sitting	Middle+Index
N. siki	Fengshui	Female	2017-09-08	_00151	3	2	left	right	sitting	Middle+Index
N. siki	Fengshui	Female	2017-09-08	_00152	4	1	right	right	sitting	thumb
N. siki	Fengshui	Female	2017-09-08	_00152	5	1	right	right	sitting	thumb
N. siki	Fengshui	Female	2017-09-08	_00152	5	2	right	right	sitting	thumb
N. siki	Fengshui	Female	2017-09-08	_00152	5	3	right	right	sitting	thumb
N. siki	Fengshui	Female	2017-09-08	_00152	5	4	right	right	sitting	thumb
N. siki	Fengshui	Female	2017-09-08	_00152	5	5	right	right	sitting	thumb
N. siki	Fengshui	Female	2017-09-08	_00152	5	6	right	right	sitting	thumb
N. siki	Fengshui	Female	2017-09-08	_00152	6	1	left	right	sitting	thumb
N. siki	Fengshui	Female	2017-09-08	_00152	6	2	left	right	sitting	thumb
N. siki	Fengshui	Female	2017-09-08	_00152	7	1	right	right	sitting	thumb
N. siki	Fengshui	Female	2017-09-09	_00178	8	1	left	right	sitting	n.a.
N. siki	Fengshui	Female	2017-09-09	_00178	8	2	left	right	sitting	thumb
N. siki	Fengshui	Female	2017-09-09	_00178	8	3	left	right	sitting	thumb
N. siki	Fengshui	Female	2017-09-09	_00178	8	4	left	right	sitting	thumb
N. siki	Fengshui	Female	2017-09-09	_00178	8	5	left	right	sitting	thumb
N. siki	Fengshui	Female	2017-09-09	_00178	9	1	right	right	sitting	thumb
N. siki	Fengshui	Female	2017-09-09	_00178	9	2	right	right	sitting	thumb
N. siki	Fengshui	Female	2017-09-09	_00178	9	3	right	right	sitting	thumb
N. siki	Fengshui	Female	2017-09-09	_00178	10	1	left	right	sitting	thumb
N. siki	Fengshui	Female	2017-09-09	_00178	10	2	left	right	sitting	thumb
N. siki	Fengshui	Female	2017-09-09	_00178	10	3	left	right	sitting	thumb
N. siki	Fengshui	Female	2017-09-09	_00178	11	1	left	right	sitting	thumb
N. siki	Fengshui	Female	2017-09-09	_00178	11	2	left	right	sitting	thumb
N. siki	Fengshui	Female	2017-09-09	_00178	11	3	left	right	sitting	thumb
N. siki	Fengshui	Female	2017-09-09	_00178	11	4	left	right	sitting	thumb
N. siki	Fengshui	Female	2017-09-09	_00178	11	5	left	right	sitting	thumb
N. siki	Fengshui	Female	2017-09-09	_00178	11	6	left	right	sitting	thumb
N. siki	Fengshui	Female	2017-09-09	_00180	12	1	right	left	sitting	thumb
N. siki	Fengshui	Female	2017-09-09	_00180	12	2	right	left	sitting	thumb
N. siki	Fengshui	Female	2017-09-09	_00180	12	3	right	left	sitting	thumb
N. siki	Fengshui	Female	2017-09-09	_00180	12	4	right	left	sitting	thumb
N. siki	Fengshui	Female	2017-09-09	_00180	12	5	right	left	sitting	thumb
N. siki	Fengshui	Female	2017-09-09	_00180	13	1	left	left	sitting	thumb
N. siki	Fengshui	Female	2017-09-09	_00180	14	1	right	left	sitting	thumb
N. siki	Fengshui	Female	2017-09-09	_00180	14	2	right	left	sitting	thumb
N. siki	Fengshui	Female	2017-09-09	_00180	15	1	left	left	sitting	thumb
N. siki	Fengshui	Female	2017-09-09	_00180	15	2	left	left	sitting	thumb
N. siki	Fengshui	Female	2017-09-09	_00180	15	3	left	left	sitting	thumb
N. siki	Fengshui	Female	2017-09-09	_00180	15	4	left	left	sitting	thumb
N. siki	Fengshui	Female	2017-09-09	_00180	15	5	left	left	sitting	thumb
N. siki	Fengshui	Female	2017-09-09	_00180	15	6	left	left	sitting	thumb
N. siki	Fengshui	Female	2017-09-09	_00180	15	7	left	left	sitting	thumb
N. siki	Fengshui	Female	2017-09-09	_00180	16	1	right	left	sitting	thumb
N. siki	Fengshui	Female	2017-09-09	_00180	16	2	right	left	sitting	thumb
N. siki	Fengshui	Female	2017-09-09	_00180	16	3	right	left	sitting	thumb
N. siki	Fengshui	Female	2017-09-09	_00180	16	4	right	left	sitting	thumb
N. siki	Fengshui	Female	2017-09-09	_00180	16	5	right	left	sitting	thumb
N. siki	Fengshui	Female	2017-09-09	_00180	16	6	right	left	sitting	thumb
N. siki	Fengshui	Female	2017-09-09	_00180	16	7	right	left	sitting	thumb
N. siki	Fengshui	Female	2017-09-09	_00180	16	8	right	left	sitting	thumb
N. siki	Fengshui	Female	2017-09-09	_00180	17	1	left	left	sitting	thumb
N. siki	Fengshui	Female	2017-09-09	_00180	17	2	left	left	sitting	thumb
N. siki	Fengshui	Female	2017-09-09	_00180	17	3	left	left	sitting	thumb
N. siki	Fengshui	Female	2017-09-09	_00180	17	4	left	left	sitting	thumb
N. siki	Fengshui	Female	2017-09-09	_00180	18	1	right	left	sitting	thumb
N. siki	Fengshui	Female	2017-09-09	_00180	18	2	right	left	sitting	thumb
N. siki	Fengshui	Female	2017-09-09	_00180	18	3	right	left	sitting	thumb
N. siki	Fengshui	Female	2017-09-09	_00180	18	4	right	left	sitting	thumb
N. siki	Fengshui	Female	2017-09-09	_00180	18	5	right	left	sitting	thumb
N. siki	Fengshui	Female	2017-09-09	_00180	18	6	right	left	sitting	thumb
N. siki	Fengshui	Female	2017-09-09	_00180	19	1	left	left	sitting	thumb
N. siki	Fengshui	Female	2017-09-09	_00180	19	2	left	left	sitting	thumb
N. siki	Fengshui	Female	2017-09-09	_00180	19	3	left	left	sitting	thumb

## Sheet: Anoie
Species	Individual	Sex	Date	Video	Bout	Insertion event	Hand used to insert	Handed in with …	Position	Fingers
N. siki	Anoie	Female	2017-09-08	_00151	1	1	left	right	sitting	thumb
N. siki	Anoie	Female	2017-09-08	_00151	1	2	left	right	sitting	thumb
N. siki	Anoie	Female	2017-09-08	_00151	2	1	left	right	sitting	thumb
N. siki	Anoie	Female	2107-09-15	_00282	3	1	left	right	sitting	thumb
N. siki	Anoie	Female	2107-09-15	_00282	3	2	left	right	sitting	thumb
N. siki	Anoie	Female	2107-09-15	_00282	3	3	left	right	sitting	thumb
N. siki	Anoie	Female	2107-09-15	_00282	3	4	left	right	sitting	thumb
N. siki	Anoie	Female	2107-09-15	_00282	4	5	left	right	sitting	thumb
N. siki	Anoie	Female	2107-09-15	_00282	5	1	left	right	sitting	thumb
N. siki	Anoie	Female	2107-09-15	_00282	5	2	left	right	sitting	thumb
N. siki	Anoie	Female	2107-09-15	_00282	5	3	left	right	sitting	thumb
N. siki	Anoie	Female	2107-09-15	_00282	5	4	left	right	sitting	thumb
N. siki	Anoie	Female	2107-09-15	_00282	5	5	left	right	sitting	thumb
N. siki	Anoie	Female	2107-09-15	_00282	5	6	left	right	sitting	thumb
N. siki	Anoie	Female	2107-09-15	_00282	5	7	left	right	sitting	thumb
N. siki	Anoie	Female	2107-09-15	_00282	5	8	left	right	sitting	thumb
N. siki	Anoie	Female	2107-09-15	_00282	5	9	left	right	sitting	thumb
N. siki	Anoie	Female	2107-09-15	_00282	5	10	left	right	sitting	thumb
N. siki	Anoie	Female	2107-09-15	_00282	5	11	left	right	sitting	thumb
N. siki	Anoie	Female	2107-09-15	_00282	6	1	left	right	sitting	thumb
N. siki	Anoie	Female	2107-09-15	_00282	6	2	left	right	sitting	thumb
N. siki	Anoie	Female	2107-09-15	_00283	7	1	left	left	sitting	thumb
N. siki	Anoie	Female	2107-09-15	_00283	7	2	left	left	sitting	thumb
N. siki	Anoie	Female	2107-09-15	_00283	7	3	left	left	sitting	thumb
N. siki	Anoie	Female	2107-09-15	_00283	7	4	left	left	sitting	thumb
N. siki	Anoie	Female	2107-09-15	_00283	7	5	left	left	sitting	thumb
N. siki	Anoie	Female	2107-09-15	_00283	7	6	left	left	sitting	thumb
N. siki	Anoie	Female	2107-09-15	_00283	7	7	left	left	sitting	thumb
N. siki	Anoie	Female	2107-09-15	_00283	7	8	left	left	sitting	thumb
N. siki	Anoie	Female	2107-09-15	_00283	8	1	left	left	sitting	thumb
N. siki	Anoie	Female	2107-09-15	_00284	9	1	left	left	sitting	thumb
N. siki	Anoie	Female	2107-09-15	_00284	9	2	left	left	sitting	thumb
N. siki	Anoie	Female	2107-09-15	_00284	9	3	left	left	sitting	thumb
N. siki	Anoie	Female	2107-09-15	_00284	9	4	left	left	sitting	thumb
N. siki	Anoie	Female	2107-09-15	_00284	9	5	left	left	sitting	thumb
N. siki	Anoie	Female	2107-09-15	_00284	9	6	left	left	sitting	thumb
N. siki	Anoie	Female	2107-09-15	_00284	9	7	left	left	sitting	thumb
N. siki	Anoie	Female	2107-09-15	_00284	9	8	left	left	sitting	thumb
N. siki	Anoie	Female	2107-09-15	_00284	9	9	left	left	sitting	thumb
N. siki	Anoie	Female	2107-09-15	_00284	10	1	left	left	sitting	thumb
N. siki	Anoie	Female	2107-09-15	_00284	10	2	left	left	sitting	thumb
N. siki	Anoie	Female	2107-09-15	_00284	10	3	left	left	sitting	thumb
N. siki	Anoie	Female	2107-09-15	_00284	10	4	left	left	sitting	thumb
N. siki	Anoie	Female	2107-09-15	_00284	11	1	left	left	sitting	thumb
N. siki	Anoie	Female	2107-09-15	_00284	11	2	left	left	sitting	thumb
N. siki	Anoie	Female	2107-09-15	_00284	11	3	left	left	sitting	thumb
N. siki	Anoie	Female	2107-09-15	_00284	12	1	left	left	sitting	thumb
N. siki	Anoie	Female	2107-09-15	_00284	13	1	left	left	sitting	thumb
N. siki	Anoie	Female	2107-09-15	_00284	14	1	left	left	sitting	thumb
N. siki	Anoie	Female	2107-09-15	_00284	15	1	left	left	sitting	thumb
N. siki	Anoie	Female	2107-09-15	_00284	16	1	left	left	sitting	thumb
N. siki	Anoie	Female	2107-09-15	_00284	17	1	left	left	sitting	thumb

## Sheet: Firmine
Species	Individual	Sex	Date	Video	Bout	Insertion event	Hand used to insert	Handed in with …	Position	Fingers
N. gabriellae	Firmine	Female	2017-09-09	_00176	1	1	right	left	sitting	thumb
N. gabriellae	Firmine	Female	2017-09-09	_00176	1	2	right	left	sitting	Middle+Index+Ring
N. gabriellae	Firmine	Female	2017-09-09	_00176	1	3	right	left	sitting	Middle+Index+Ring
N. gabriellae	Firmine	Female	2017-09-09	_00176	1	4	right	left	sitting	Middle+Index+Ring
N. gabriellae	Firmine	Female	2017-09-09	_00176	1	5	right	left	sitting	All except thumb
N. gabriellae	Firmine	Female	2017-09-09	_00176	1	6	right	left	sitting	Index+Middle
N. gabriellae	Firmine	Female	2017-09-09	_00177	2	1	right	right	sitting	thumb
N. gabriellae	Firmine	Female	2017-09-09	_00177	3	1	right	right	sitting	thumb
N. gabriellae	Firmine	Female	2017-09-10	_00196	4	1	right	right	sitting	thumb
N. gabriellae	Firmine	Female	2017-09-10	_00196	4	2	right	right	sitting	N.A.
N. gabriellae	Firmine	Female	2017-09-10	_00196	4	3	right	right	sitting	N.A.
N. gabriellae	Firmine	Female	2017-09-10	_00196	5	1	left	right	sitting	thumb
N. gabriellae	Firmine	Female	2017-09-10	_00196	5	2	left	right	sitting	thumb
N. gabriellae	Firmine	Female	2017-09-10	_00196	5	3	left	right	sitting	thumb
N. gabriellae	Firmine	Female	2017-09-10	_00196	6	1	left	right	sitting	All except thumb
N. gabriellae	Firmine	Female	2017-09-10	_00196	7	1	right	right	sitting	thumb
N. gabriellae	Firmine	Female	2017-09-10	_00196	7	2	right	right	sitting	All except thumb
N. gabriellae	Firmine	Female	2017-09-10	_00196	8	1	right	right	sitting	thumb
N. gabriellae	Firmine	Female	2017-09-10	_00196	9	1	right	right	sitting	thumb
N. gabriellae	Firmine	Female	2017-09-10	_00196	10	1	right	right	sitting	Index+Middle
N. gabriellae	Firmine	Female	2017-09-10	_00196	11	1	right	right	sitting	thumb
N. gabriellae	Firmine	Female	2017-09-10	_00196	11	2	right	right	sitting	thumb
N. gabriellae	Firmine	Female	2017-09-10	_00196	11	3	right	right	sitting	Index+Middle
N. gabriellae	Firmine	Female	2017-09-11	_00206	12	1	right	left	sitting	n.a.
N. gabriellae	Firmine	Female	2017-09-11	_00206	12	2	right	left	sitting	n.a.
N. gabriellae	Firmine	Female	2017-09-11	_00208	13	1	right	right	sitting	Index+Middle
N. gabriellae	Firmine	Female	2017-09-11	_00208	13	2	right	right	sitting	thumb
N. gabriellae	Firmine	Female	2017-09-11	_00208	13	3	right	right	sitting	thumb
N. gabriellae	Firmine	Female	2017-09-11	_00208	13	4	right	right	sitting	Index+Middle
N. gabriellae	Firmine	Female	2017-09-11	_00208	13	5	right	right	sitting	thumb
N. gabriellae	Firmine	Female	2017-09-11	_00208	13	6	right	right	sitting	thumb
N. gabriellae	Firmine	Female	2017-09-11	_00208	13	7	right	right	sitting	thumb
N. gabriellae	Firmine	Female	2017-09-11	_00208	13	8	right	right	sitting	thumb

## Sheet: Chloe
Species	Individual	Sex	Date	Video	Bout	Insertion event	Hand used to insert	Handed in with …	Position	Fingers
N. gabriellae	Chloe	Female	2017-09-08	_00148	1	1	right	left	sitting	Thumb
N. gabriellae	Chloe	Female	2017-09-08	_00148	1	2	right	left	sitting	Thumb
N. gabriellae	Chloe	Female	2017-09-08	_00148	1	3	right	left	sitting	Thumb
N. gabriellae	Chloe	Female	2017-09-08	_00148	1	4	right	left	sitting	Thumb
N. gabriellae	Chloe	Female	2017-09-08	_00148	2	1	right	left	sitting	Thumb
N. gabriellae	Chloe	Female	2017-09-08	_00148	2	2	right	left	sitting	Thumb
N. gabriellae	Chloe	Female	2017-09-08	_00148	2	3	right	left	sitting	Thumb
N. gabriellae	Chloe	Female	2017-09-08	_00148	2	4	right	left	sitting	Thumb
N. gabriellae	Chloe	Female	2017-09-08	_00148	2	5	right	left	sitting	Thumb
N. gabriellae	Chloe	Female	2017-09-08	_00148	2	6	right	left	sitting	Thumb
N. gabriellae	Chloe	Female	2017-09-08	_00148	2	7	right	left	sitting	Thumb
N. gabriellae	Chloe	Female	2017-09-08	_00148	2	8	right	left	sitting	Thumb
N. gabriellae	Chloe	Female	2017-09-08	_00150	3	1	right	right	sitting	Thumb
N. gabriellae	Chloe	Female	2017-09-08	_00150	3	2	right	right	sitting	Thumb
N. gabriellae	Chloe	Female	2017-09-08	_00150	3	3	right	right	sitting	Index+Middle
N. gabriellae	Chloe	Female	2017-09-08	_00150	3	4	right	right	sitting	Thumb
N. gabriellae	Chloe	Female	2017-09-08	_00150	3	5	right	right	sitting	Thumb
N. gabriellae	Chloe	Female	2017-09-08	_00150	3	6	right	right	sitting	Thumb
N. gabriellae	Chloe	Female	2017-09-08	_00150	3	7	right	right	sitting	Thumb
N. gabriellae	Chloe	Female	2017-09-08	_00150	3	8	right	right	sitting	Thumb
N. gabriellae	Chloe	Female	2017-09-08	_00150	3	9	right	right	sitting	Thumb
N. gabriellae	Chloe	Female	2017-09-08	_00150	3	10	right	right	sitting	Thumb
N. gabriellae	Chloe	Female	2017-09-08	_00150	3	11	right	right	sitting	Thumb
N. gabriellae	Chloe	Female	2017-09-08	_00150	3	12	right	right	sitting	Thumb
N. gabriellae	Chloe	Female	2017-09-08	_00150	3	13	right	right	sitting	Thumb
N. gabriellae	Chloe	Female	2017-09-08	_00150	4	1	right	right	sitting	Thumb
N. gabriellae	Chloe	Female	2017-09-08	_00150	4	2	right	right	sitting	Thumb
N. gabriellae	Chloe	Female	2017-09-08	_00150	5	1	right	right	sitting	Thumb
N. gabriellae	Chloe	Female	2017-09-08	_00150	6	1	right	right	sitting	Index+Middle
N. gabriellae	Chloe	Female	2017-09-08	_00150	6	2	right	right	sitting	Thumb
N. gabriellae	Chloe	Female	2017-09-09	_00176	7	1	right	left	sitting	Thumb
N. gabriellae	Chloe	Female	2017-09-09	_00176	7	2	right	left	sitting	Thumb
N. gabriellae	Chloe	Female	2017-09-09	_00176	7	3	right	left	sitting	Thumb
N. gabriellae	Chloe	Female	2017-09-09	_00176	7	4	right	left	sitting	Thumb
N. gabriellae	Chloe	Female	2017-09-09	_00176	7	5	right	left	sitting	Thumb
N. gabriellae	Chloe	Female	2017-09-09	_00176	7	6	right	left	sitting	Thumb
N. gabriellae	Chloe	Female	2017-09-09	_00176	7	7	right	left	sitting	Thumb
N. gabriellae	Chloe	Female	2017-09-09	_00176	7	8	right	left	sitting	Thumb
N. gabriellae	Chloe	Female	2017-09-09	_00176	7	9	right	left	sitting	Thumb
N. gabriellae	Chloe	Female	2017-09-09	_00176	7	10	right	left	sitting	Index+Middle
N. gabriellae	Chloe	Female	2017-09-09	_00176	7	11	right	left	sitting	Thumb
N. gabriellae	Chloe	Female	2017-09-09	_00176	7	12	right	left	sitting	Index+Middle
N. gabriellae	Chloe	Female	2017-09-09	_00176	7	13	right	left	sitting	Index+Middle
N. gabriellae	Chloe	Female	2017-09-09	_00176	7	14	right	left	sitting	Index+Middle
N. gabriellae	Chloe	Female	2017-09-09	_00177	8	1	right	right	sitting	Allexcept Thumb
N. gabriellae	Chloe	Female	2017-09-09	_00177	9	1	right	right	sitting	Allexcept Thumb
N. gabriellae	Chloe	Female	2017-09-09	_00177	9	2	right	right	sitting	Allexcept Thumb
N. gabriellae	Chloe	Female	2017-09-09	_00177	9	3	right	right	sitting	Allexcept Thumb
N. gabriellae	Chloe	Female	2017-09-09	_00177	9	4	right	right	sitting	Thumb
N. gabriellae	Chloe	Female	2017-09-09	_00177	10	1	right	right	sitting	Allexcept Thumb
N. gabriellae	Chloe	Female	2017-09-09	_00177	10	2	right	right	sitting	Thumb
N. gabriellae	Chloe	Female	2017-09-09	_00177	10	3	right	right	sitting	Thumb
N. gabriellae	Chloe	Female	2017-09-11	_00204	11	1	right	left	sitting	Thumb
N. gabriellae	Chloe	Female	2017-09-11	_00204	11	2	right	left	sitting	Thumb
N. gabriellae	Chloe	Female	2017-09-11	_00204	11	3	right	left	sitting	Thumb
N. gabriellae	Chloe	Female	2017-09-11	_00204	11	4	right	left	sitting	Thumb
N. gabriellae	Chloe	Female	2017-09-11	_00204	12	1	right	left	sitting	Thumb
N. gabriellae	Chloe	Female	2017-09-11	_00204	12	2	right	left	sitting	Thumb
N. gabriellae	Chloe	Female	2017-09-11	_00204	12	3	right	left	sitting	Thumb
N. gabriellae	Chloe	Female	2017-09-11	_00204	12	4	right	left	sitting	Thumb
N. gabriellae	Chloe	Female	2017-09-11	_00204	12	5	right	left	sitting	Thumb
N. gabriellae	Chloe	Female	2017-09-11	_00204	12	6	right	left	sitting	Thumb
N. gabriellae	Chloe	Female	2017-09-11	_00204	12	7	right	left	sitting	Thumb
N. gabriellae	Chloe	Female	2017-09-11	_00204	12	8	right	left	sitting	Thumb
N. gabriellae	Chloe	Female	2017-09-11	_00204	12	9	right	left	sitting	Thumb
N. gabriellae	Chloe	Female	2017-09-11	_00204	13	1	right	left	sitting	Thumb
N. gabriellae	Chloe	Female	2017-09-11	_00207	14	1	right	left	sitting	Thumb
N. gabriellae	Chloe	Female	2017-09-11	_00207	14	2	right	left	sitting	Thumb
N. gabriellae	Chloe	Female	2017-09-11	_00207	14	3	right	left	sitting	Thumb
N. gabriellae	Chloe	Female	2017-09-11	_00207	14	4	right	left	sitting	Thumb
N. gabriellae	Chloe	Female	2017-09-11	_00207	14	5	right	left	sitting	Thumb
N. gabriellae	Chloe	Female	2017-09-11	_00207	14	6	right	left	sitting	Thumb
N. gabriellae	Chloe	Female	2017-09-11	_00207	14	7	right	left	sitting	Thumb
N. gabriellae	Chloe	Female	2017-09-11	_00207	14	8	right	left	sitting	Thumb

## Sheet: Dan
Species	Individual	Sex	Date	Video	Bout	Insertion event	Hand used to insert	Handed in with …	Position	Fingers
N. gabriellae	Dan	male	2017-09-11	_00205	1	1	right	left	sitting	thumb
N. gabriellae	Dan	male	2017-09-11	_00205	2	1	left	left	sitting	thumb
N. gabriellae	Dan	male	2017-09-11	_00205	3	1	right	left	sitting	thumb
N. gabriellae	Dan	male	2017-09-11	_00205	4	1	left	left	sitting	thumb
N. gabriellae	Dan	male	2017-09-11	_00205	5	1	left	left	sitting	thumb
N. gabriellae	Dan	male	2017-09-11	_00205	6	1	left	left	sitting	index
N. gabriellae	Dan	male	2017-09-11	_00205	6	2	left	left	sitting	index
N. gabriellae	Dan	male	2017-09-11	_00205	6	3	left	left	sitting	thumb
N. gabriellae	Dan	male	2017-09-11	_00205	7	1	right	left	sitting	thumb
N. gabriellae	Dan	male	2017-09-11	_00205	8	1	left	left	sitting	thumb
N. gabriellae	Dan	male	2017-09-13	6	9	1	left	right	sitting	thumb
N. gabriellae	Dan	male	2017-09-13	6	10	1	right	right	sitting	thumb
N. gabriellae	Dan	male	2017-09-13	6	10	2	right	right	sitting	thumb
N. gabriellae	Dan	male	2017-09-13	6	11	1	left	right	sitting	thumb
N. gabriellae	Dan	male	2017-09-13	6	11	2	left	right	sitting	thumb
N. gabriellae	Dan	male	2017-09-13	6	12	1	left	right	sitting	thumb
N. gabriellae	Dan	male	2017-09-14	_00001	13	1	left	left	sitting	thumb
N. gabriellae	Dan	male	2017-09-14	_00001	13	2	left	left	sitting	thumb
N. gabriellae	Dan	male	2017-09-14	_00001	14	1	left	left	sitting	thumb
N. gabriellae	Dan	male	2017-09-14	_00001	15	1	left	left	sitting	thumb
N. gabriellae	Dan	male	2017-09-14	_00001	15	2	left	left	sitting	thumb
N. gabriellae	Dan	male	2017-09-14	_00001	16	1	left	left	sitting	thumb
N. gabriellae	Dan	male	2017-09-14	_00001	16	2	left	left	sitting	thumb
N. gabriellae	Dan	male	2017-09-14	_00001	17	1	left	left	sitting	thumb
N. gabriellae	Dan	male	2017-09-14	_00001	17	2	left	left	sitting	thumb
N. gabriellae	Dan	male	2017-09-14	_00001	17	3	left	left	sitting	thumb
N. gabriellae	Dan	male	2017-09-14	_00001	18	1	left	left	sitting	thumb
N. gabriellae	Dan	male	2017-09-14	_00001	18	2	left	left	sitting	thumb
N. gabriellae	Dan	male	2017-09-14	_00001	18	3	left	left	sitting	thumb
N. gabriellae	Dan	male	2017-09-14	_00001	18	4	left	left	sitting	thumb
N. gabriellae	Dan	male	2017-09-14	_00001	19	1	left	left	sitting	thumb
N. gabriellae	Dan	male	2017-09-14	_00001	19	2	left	left	sitting	thumb
N. gabriellae	Dan	male	2017-09-14	_00001	19	3	left	left	sitting	thumb

## Sheet: Chanchi
Species	Individual	Sex	Date	Video	Bout	Insertion event	Hand used to insert	Handed in with …	Position	Fingers
N. siki	Chanchi	Male	2017-09-15	_00288	1	1	right	right	sitting	thumb
N. siki	Chanchi	Male	2017-09-15	_00289	1	2	right	right	sitting	thumb
N. siki	Chanchi	Male	2017-09-15	_00290	1	3	right	right	sitting	thumb
N. siki	Chanchi	Male	2017-09-15	_00291	1	4	right	right	sitting	thumb
N. siki	Chanchi	Male	2017-09-15	_00292	1	5	right	right	sitting	thumb
N. siki	Chanchi	Male	2017-09-15	_00293	1	6	right	right	sitting	thumb
N. siki	Chanchi	Male	2017-09-15	_00294	1	7	right	right	sitting	thumb
N. siki	Chanchi	Male	2017-09-15	_00295	1	8	right	right	sitting	thumb
N. siki	Chanchi	Male	2017-09-15	_00296	1	9	right	right	sitting	thumb
N. siki	Chanchi	Male	2017-09-15	_00297	1	10	right	right	sitting	thumb
N. siki	Chanchi	Male	2017-09-15	_00298	1	11	right	right	sitting	thumb
N. siki	Chanchi	Male	2017-09-15	_00299	1	12	right	right	sitting	thumb
N. siki	Chanchi	Male	2017-09-15	_00300	1	13	right	right	sitting	thumb
N. siki	Chanchi	Male	2017-09-15	_00301	1	14	right	right	sitting	index+middle
N. siki	Chanchi	Male	2017-09-15	_00302	1	15	right	right	sitting	index+middle
N. siki	Chanchi	Male	2017-09-15	_00303	1	16	right	right	sitting	index+middle
N. siki	Chanchi	Male	2017-09-15	_00304	1	17	right	right	sitting	index+middle
N. siki	Chanchi	Male	2017-09-15	_00305	1	18	right	right	sitting	index+middle
N. siki	Chanchi	Male	2017-09-15	_00306	1	19	right	right	sitting	thumb
N. siki	Chanchi	Male	2017-09-15	_00307	2	1	right	right	sitting	index+middle
N. siki	Chanchi	Male	2017-09-15	_00308	2	2	right	right	sitting	thumb
N. siki	Chanchi	Male	2017-09-15	_00309	3	1	right	right	sitting	index+middle
N. siki	Chanchi	Male	2017-09-15	_00310	3	2	right	right	sitting	index+middle
N. siki	Chanchi	Male	2017-09-15	_00311	4	1	right	right	sitting	thumb
N. siki	Chanchi	Male	2017-09-16	P9160274	5	1	right	left	sitting	thumb
N. siki	Chanchi	Male	2017-09-16	P9160274	5	2	right	left	sitting	thumb
N. siki	Chanchi	Male	2017-09-16	P9160274	5	3	right	left	sitting	thumb
N. siki	Chanchi	Male	2017-09-16	P9160274	5	4	right	left	sitting	thumb
N. siki	Chanchi	Male	2017-09-16	P9160274	5	5	right	left	sitting	thumb
N. siki	Chanchi	Male	2017-09-16	P9160274	5	6	right	left	sitting	thumb
N. siki	Chanchi	Male	2017-09-16	P9160274	6	1	right	left	sitting	thumb
N. siki	Chanchi	Male	2017-09-16	P9160274	6	2	right	left	sitting	thumb
N. siki	Chanchi	Male	2017-09-16	P9160274	6	3	right	left	sitting	thumb
N. siki	Chanchi	Male	2017-09-16	P9160274	6	4	right	left	sitting	thumb
N. siki	Chanchi	Male	2017-09-16	P9160274	7	1	right	left	sitting	thumb
N. siki	Chanchi	Male	2017-09-16	P9160274	7	2	right	left	sitting	thumb
N. siki	Chanchi	Male	2017-09-16	P9160274	7	3	right	left	sitting	thumb
N. siki	Chanchi	Male	2017-09-16	P9160274	7	4	right	left	sitting	thumb
N. siki	Chanchi	Male	2017-09-16	P9160274	7	5	right	left	sitting	thumb
N. siki	Chanchi	Male	2017-09-16	P9160274	7	6	right	left	sitting	thumb
N. siki	Chanchi	Male	2017-09-16	P9160274	8	1	left	left	sitting	thumb
N. siki	Chanchi	Male	2017-09-16	P9160274	9	1	right	left	sitting	thumb
N. siki	Chanchi	Male	2017-09-16	P9160274	9	2	right	left	sitting	thumb
N. siki	Chanchi	Male	2017-09-16	P9160274	9	3	right	left	sitting	thumb
N. siki	Chanchi	Male	2017-09-16	P9160274	9	4	right	left	sitting	thumb
N. siki	Chanchi	Male	2017-09-16	P9160274	9	5	right	left	sitting	thumb
N. siki	Chanchi	Male	2017-09-16	P9160274	9	6	right	left	sitting	thumb
N. siki	Chanchi	Male	2017-09-16	P9160274	9	7	right	left	sitting	thumb

## Sheet: Chukhao
Species	Individual	Sex	Date	Video	Bout	Insertion event	Hand used to insert	Handed in with …	Position	Fingers
N. leucogenys	Chukhao	Female	2017-09-08	16	1	1	right	right	Sitting	thumb
N. leucogenys	Chukhao	Female	2017-09-08	16	1	2	right	right	Sitting	thumb
N. leucogenys	Chukhao	Female	2017-09-08	16	1	3	right	right	Sitting	thumb
N. leucogenys	Chukhao	Female	2017-09-08	16	2	1	left	right	Sitting	thumb
N. leucogenys	Chukhao	Female	2017-09-08	16	3	1	right	right	Sitting	thumb
N. leucogenys	Chukhao	Female	2017-09-08	16	3	2	right	right	Sitting	thumb
N. leucogenys	Chukhao	Female	2017-09-08	16	4	1	left	right	Sitting	thumb
N. leucogenys	Chukhao	Female	2017-09-08	17	5	1	right	left	Sitting	thumb
N. leucogenys	Chukhao	Female	2017-09-10	193	6	1	left	left	Sitting	N.A.
N. leucogenys	Chukhao	Female	2017-09-10	193	6	2	left	left	Sitting	N.A.
N. leucogenys	Chukhao	Female	2017-09-10	193	7	1	left	left	Sitting	thumb
N. leucogenys	Chukhao	Female	2017-09-10	193	7	2	left	left	Sitting	thumb
N. leucogenys	Chukhao	Female	2017-09-10	193	8	1	right	left	Sitting	thumb
N. leucogenys	Chukhao	Female	2017-09-10	193	9	1	left	right	Sitting	thumb
N. leucogenys	Chukhao	Female	2017-09-10	193	10	1	left	right	Sitting	thumb
N. leucogenys	Chukhao	Female	2017-09-10	193	11	1	right	right	Sitting	thumb
N. leucogenys	Chukhao	Female	2017-09-10	195	12	1	right	left	Sitting	N.A.
N. leucogenys	Chukhao	Female	2017-09-10	195	12	2	right	left	Sitting	N.A.
N. leucogenys	Chukhao	Female	2017-09-10	195	13	1	left	left	Sitting	thumb
N. leucogenys	Chukhao	Female	2017-09-10	195	13	2	left	left	Sitting	N.A.
N. leucogenys	Chukhao	Female	2017-09-10	195	13	3	left	left	Sitting	N.A.
N. leucogenys	Chukhao	Female	2017-09-10	236	14	1	left	right	Sitting	thumb
N. leucogenys	Chukhao	Female	2017-09-10	236	15	1	left	right	Sitting	thumb
N. leucogenys	Chukhao	Female	2017-09-10	236	16	1	right	right	Sitting	thumb
N. leucogenys	Chukhao	Female	2017-09-10	236	16	2	right	right	Sitting	thumb
N. leucogenys	Chukhao	Female	2017-09-10	236	16	3	right	right	Sitting	thumb
N. leucogenys	Chukhao	Female	2017-09-10	237	17	1	right	left	Sitting	thumb
N. leucogenys	Chukhao	Female	2017-09-10	237	18	1	left	left	Sitting	thumb
N. leucogenys	Chukhao	Female	2017-09-10	237	18	2	left	left	Sitting	thumb
N. leucogenys	Chukhao	Female	2017-09-10	237	19	1	left	left	Sitting	thumb
N. leucogenys	Chukhao	Female	2017-09-10	237	19	2	left	left	Sitting	thumb
N. leucogenys	Chukhao	Female	2017-09-10	237	20	1	right	left	Sitting	thumb
N. leucogenys	Chukhao	Female	2017-09-10	237	20	2	right	left	Sitting	thumb
N. leucogenys	Chukhao	Female	2017-09-10	237	20	3	right	left	Sitting	thumb
N. leucogenys	Chukhao	Female	2017-09-10	237	20	4	right	left	Sitting	thumb
N. leucogenys	Chukhao	Female	2017-09-10	237	20	5	right	left	Sitting	thumb
N. leucogenys	Chukhao	Female	2017-09-10	237	20	6	right	left	Sitting	thumb
N. leucogenys	Chukhao	Female	2017-09-10	238	21	1	right	right	Sitting	thumb
N. leucogenys	Chukhao	Female	2017-09-10	238	21	2	right	right	Sitting	thumb
N. leucogenys	Chukhao	Female	2017-09-10	238	22	1	left	right	Sitting	thumb
N. leucogenys	Chukhao	Female	2017-09-10	238	23	1	right	right	Sitting	thumb
N. leucogenys	Chukhao	Female	2017-09-10	238	24	1	left	right	Sitting	thumb
N. leucogenys	Chukhao	Female	2017-09-10	239	25	1	right	left	Sitting	thumb
N. leucogenys	Chukhao	Female	2017-09-10	239	25	2	right	left	Sitting	thumb
N. leucogenys	Chukhao	Female	2017-09-10	239	26	1	left	left	Sitting	thumb
N. leucogenys	Chukhao	Female	2017-09-10	239	27	1	right	left	Sitting	thumb
N. leucogenys	Chukhao	Female	2017-09-10	239	27	2	right	left	Sitting	thumb

## Sheet: Connie
Species	Individual	Sex	Date	Video	Bout	Insertion event	Hand used to insert	Handed in with …	Position	Fingers
N. leucogenys	Connie	Female	2017-09-08	17	1	1	right	left	Sitting	thumb
N. leucogenys	Connie	Female	2017-09-08	17	1	2	right	left	Sitting	thumb
N. leucogenys	Connie	Female	2017-09-08	236	2	1	right	right	Sitting	thumb
N. leucogenys	Connie	Female	2017-09-08	236	3	1	right	right	Sitting	thumb
N. leucogenys	Connie	Female	2017-09-08	236	4	1	right	right	Sitting	thumb
N. leucogenys	Connie	Female	2017-09-08	236	5	1	right	right	Sitting	thumb
N. leucogenys	Connie	Female	2017-09-08	236	6	1	right	right	Sitting	thumb
N. leucogenys	Connie	Female	2017-09-08	236	7	1	right	right	Sitting	thumb
N. leucogenys	Connie	Female	2017-09-08	236	8	1	left	right	Sitting	thumb
N. leucogenys	Connie	Female	2017-09-08	238	9	1	right	right	Sitting	thumb
N. leucogenys	Connie	Female	2017-09-08	238	9	2	right	right	Sitting	thumb
N. leucogenys	Connie	Female	2017-09-08	238	10	1	right	right	Sitting	thumb
N. leucogenys	Connie	Female	2017-09-08	238	10	2	right	right	Sitting	thumb
N. leucogenys	Connie	Female	2017-09-08	238	10	3	right	right	Sitting	thumb
N. leucogenys	Connie	Female	2017-09-08	9	11	1	left	right	Sitting	thumb
N. leucogenys	Connie	Female	2017-09-08	9	12	1	left	right	Sitting	thumb
N. leucogenys	Connie	Female	2017-09-08	9	13	1	right	right	Sitting	thumb															0
N. leucogenys	Connie	Female	2017-09-08	9	13	2	right	right	Sitting	thumb
N. leucogenys	Connie	Female	2017-09-08	9	14	1	left	right	Sitting	thumb
N. leucogenys	Connie	Female	2017-09-08	9	15	1	right	right	Sitting	thumb
N. leucogenys	Connie	Female	2017-09-08	9	15	2	right	right	Sitting	thumb
N. leucogenys	Connie	Female	2017-09-08	9	16	1	left	right	Sitting	thumb
N. leucogenys	Connie	Female	2017-09-08	9	17	1	right	right	Sitting	thumb
N. leucogenys	Connie	Female	2017-09-08	9	17	2	right	right	Sitting	thumb
N. leucogenys	Connie	Female	2017-09-08	9	18	1	left	right	Sitting	thumb
N. leucogenys	Connie	Female	2017-09-08	9	18	2	left	right	Sitting	thumb
N. leucogenys	Connie	Female	2017-09-08	9	19	1	right	right	Sitting	thumb
N. leucogenys	Connie	Female	2017-09-08	9	20	1	left	right	Sitting	thumb
N. leucogenys	Connie	Female	2017-09-08	11	21	1	right	left	Sitting	thumb
N. leucogenys	Connie	Female	2017-09-08	11	22	1	left	left	Sitting	thumb
N. leucogenys	Connie	Female	2017-09-08	11	23	1	left	left	Sitting	thumb
N. leucogenys	Connie	Female	2017-09-08	11	24	1	right	left	Sitting	thumb
N. leucogenys	Connie	Female	2017-09-08	11	24	2	right	left	Sitting	thumb
N. leucogenys	Connie	Female	2017-09-08	11	24	3	right	left	Sitting	thumb
N. leucogenys	Connie	Female	2017-09-08	11	24	4	right	left	Sitting	thumb

## Sheet: Dorian
Species	Individual	Sex	Date	Video	Bout	Insertion event	Hand used to insert	Handed in with …	Position	Fingers
N. siki	Dorian	male	14.09.	_00000	1	1	left	right	sitting	thumb
N. siki	Dorian	male	14.09.	_00000	1	2	left	right	sitting	thumb
N. siki	Dorian	male	14.09.	_00000	1	3	left	right	sitting	thumb
N. siki	Dorian	male	14.09.	_00000	1	4	left	right	sitting	thumb
N. siki	Dorian	male	14.09.	_00000	1	5	left	right	sitting	thumb
N. siki	Dorian	male	14.09.	_00000	1	6	left	right	sitting	thumb
N. siki	Dorian	male	14.09.	_00000	1	7	left	right	sitting	thumb
N. siki	Dorian	male	14.09.	_00000	1	8	left	right	sitting	thumb
N. siki	Dorian	male	14.09.	_00000	1	9	left	right	sitting	thumb
N. siki	Dorian	male	14.09.	_00000	2	1	left	left	sitting	thumb
N. siki	Dorian	male	14.09.	_00000	2	2	left	left	sitting	thumb
N. siki	Dorian	male	14.09.	_00000	3	1	left	left	sitting	thumb
N. siki	Dorian	male	14.09.	_00000	3	2	left	left	sitting	thumb
N. siki	Dorian	male	14.09.	_00000	3	3	left	left	sitting	thumb
N. siki	Dorian	male	14.09.	_00000	3	4	left	left	sitting	thumb
N. siki	Dorian	male	14.09.	_00000	3	5	left	left	sitting	thumb
N. siki	Dorian	male	14.09.	_00000	3	6	left	left	sitting	thumb
N. siki	Dorian	male	14.09.	_00000	3	7	left	left	sitting	thumb
N. siki	Dorian	male	14.09.	_00000	3	8	left	left	sitting	thumb
N. siki	Dorian	male	14.09.	_00000	3	9	left	left	sitting	thumb
N. siki	Dorian	male	14.09.	_00000	4	1	left	right	sitting	thumb
N. siki	Dorian	male	14.09.	_00000	4	2	left	right	sitting	thumb
N. siki	Dorian	male	14.09.	_00000	4	3	left	right	sitting	thumb
N. siki	Dorian	male	14.09.	_00000	4	4	left	right	sitting	thumb
N. siki	Dorian	male	14.09.	_00000	4	5	left	right	sitting	thumb
N. siki	Dorian	male	14.09.	_00000	4	6	left	right	sitting	thumb
N. siki	Dorian	male	14.09.	_00000	5	1	left	right	sitting	thumb
N. siki	Dorian	male	14.09.	_00000	6	1	left	right	sitting	thumb
N. siki	Dorian	male	14.09.	_00000	6	2	left	right	sitting	thumb
N. siki	Dorian	male	14.09.	_00000	6	3	left	right	sitting	thumb
N. siki	Dorian	male	14.09.	_00000	7	1	left	right	sitting	thumb
N. siki	Dorian	male	14.09.	_00000	7	2	left	right	sitting	thumb
N. siki	Dorian	male	14.09.	_00000	7	3	left	right	sitting	thumb
N. siki	Dorian	male	14.09.	_00000	7	4	left	right	sitting	thumb
N. siki	Dorian	male	14.09.	_00000	7	5	left	right	sitting	thumb
N. siki	Dorian	male	14.09.	_00000	7	6	left	right	sitting	thumb
N. siki	Dorian	male	14.09.	_00000	7	7	left	right	sitting	thumb
N. siki	Dorian	male	14.09.	_00000	7	8	left	right	sitting	thumb
N. siki	Dorian	male	14.09.	_00000	7	9	left	right	sitting	thumb
N. siki	Dorian	male	14.09.	_00000	7	10	left	right	sitting	thumb
N. siki	Dorian	male	14.09.	_00000	7	11	left	right	sitting	thumb
N. siki	Dorian	male	14.09.	_00000	7	12	left	right	sitting	thumb
N. siki	Dorian	male	14.09.	_00000	8	1	left	right	sitting	thumb
N. siki	Dorian	male	14.09.	_00000	8	2	left	right	sitting	thumb
N. siki	Dorian	male	14.09.	_00000	8	3	left	right	sitting	thumb
N. siki	Dorian	male	14.09.	_00000	8	4	left	right	sitting	thumb
N. siki	Dorian	male	14.09.	_00000	8	5	left	right	sitting	thumb
N. siki	Dorian	male	14.09.	_00000	8	6	left	right	sitting	thumb
N. siki	Dorian	male	14.09.	_00000	9	1	left	left	sitting	thumb
N. siki	Dorian	male	14.09.	_00000	9	2	left	left	sitting	thumb
N. siki	Dorian	male	14.09.	_00000	9	3	left	left	sitting	thumb
N. siki	Dorian	male	14.09.	_00000	9	4	left	left	sitting	thumb
N. siki	Dorian	male	14.09.	_00000	9	5	left	left	sitting	thumb
N. siki	Dorian	male	14.09.	_00000	9	6	left	left	sitting	thumb
N. siki	Dorian	male	14.09.	_00000	9	7	left	left	sitting	thumb
N. siki	Dorian	male	14.09.	_00000	10	1	left	left	sitting	thumb
N. siki	Dorian	male	14.09.	_00000	10	2	left	left	sitting	thumb
N. siki	Dorian	male	14.09.	_00000	10	3	left	left	sitting	thumb
N. siki	Dorian	male	14.09.	_00000	10	4	left	left	sitting	thumb
N. siki	Dorian	male	14.09.	_00000	10	5	left	left	sitting	thumb
N. siki	Dorian	male	14.09.	_00000	10	6	left	left	sitting	thumb
N. siki	Dorian	male	14.09.	_00000	10	7	left	left	sitting	thumb
N. siki	Dorian	male	14.09.	_00000	11	1	left	left	sitting	thumb
N. siki	Dorian	male	14.09.	_00000	12	1	left	left	sitting	thumb
N. siki	Dorian	male	14.09.	_00000	12	2	left	left	sitting	thumb
N. siki	Dorian	male	14.09.	_00000	12	3	left	left	sitting	thumb
N. siki	Dorian	male	14.09.	_00000	12	4	left	left	sitting	thumb
N. siki	Dorian	male	14.09.	_00000	12	5	left	left	sitting	thumb
N. siki	Dorian	male	14.09.	_00000	12	6	left	left	sitting	thumb
N. siki	Dorian	male	14.09.	_00000	12	7	left	left	sitting	thumb
N. siki	Dorian	male	14.09.	_00000	12	8	left	left	sitting	thumb
N. siki	Dorian	male	14.09.	_00000	12	9	left	left	sitting	thumb
N. siki	Dorian	male	14.09.	_00000	12	10	left	left	sitting	thumb
N. siki	Dorian	male	14.09.	_00000	13	1	right	left	sitting	thumb
N. siki	Dorian	male	14.09.	_00000	13	2	right	left	sitting	thumb
N. siki	Dorian	male	14.09.	_00000	14	1	left	left	sitting	thumb

## Sheet: Dakin
Species	Individual	Sex	Date	Video	Bout	Insertion event	Hand used to insert	Handed in with …	Position	Fingers
N. gabriellae	Dakin	female	2017-09-14	_00004	1	1	left	left	sitting	index
N. gabriellae	Dakin	female	2017-09-14	_00004	1	2	left	left	sitting	index
N. gabriellae	Dakin	female	2017-09-14	_00004	1	3	left	left	sitting	N.A.
N. gabriellae	Dakin	female	2017-09-14	_00004	1	4	left	left	sitting	index
N. gabriellae	Dakin	female	2017-09-14	_00004	2	1	left	left	sitting	index
N. gabriellae	Dakin	female	2017-09-14	_00004	2	2	left	left	sitting	index
N. gabriellae	Dakin	female	2017-09-14	_00004	2	3	left	left	sitting	index
N. gabriellae	Dakin	female	2017-09-14	_00004	2	4	left	left	sitting	index
N. gabriellae	Dakin	female	2017-09-14	_00004	3	1	left	left	sitting	index
N. gabriellae	Dakin	female	2017-09-14	_00004	3	2	left	left	sitting	index
N. gabriellae	Dakin	female	2017-09-15	_00006	4	1	left	right	sitting	index+middle
N. gabriellae	Dakin	female	2017-09-15	_00006	4	2	left	right	sitting	index+middle
N. gabriellae	Dakin	female	2017-09-15	_00006	4	3	left	right	sitting	index+middle
N. gabriellae	Dakin	female	2017-09-15	_00006	4	4	left	right	sitting	index+middle
N. gabriellae	Dakin	female	2017-09-15	_00006	4	5	left	right	sitting	index+middle
N. gabriellae	Dakin	female	2017-09-15	_00006	4	6	left	right	sitting	index+middle
N. gabriellae	Dakin	female	2017-09-15	_00006	4	7	left	right	sitting	index+middle
N. gabriellae	Dakin	female	2017-09-15	_00006	5	1	left	right	sitting	N.A.
N. gabriellae	Dakin	female	2017-09-15	_00006	6	1	left	right	sitting	N.A.
N. gabriellae	Dakin	female	2017-09-15	_00006	7	1	right	right	sitting	index+middle
N. gabriellae	Dakin	female	2017-09-15	_00006	8	1	left	right	sitting	N.A.
N. gabriellae	Dakin	female	2017-09-15	_00006	9	1	left	right	sitting	thumb
N. gabriellae	Dakin	female	2017-09-15	_00006	10	1	left	right	sitting	index+middle
N. gabriellae	Dakin	female	2017-09-15	_00006	10	2	left	right	sitting	index
N. gabriellae	Dakin	female	2017-09-15	_00006	10	3	left	right	sitting	index
N. gabriellae	Dakin	female	2017-09-15	_00007	11	1	left	left	sitting	index
N. gabriellae	Dakin	female	2017-09-15	_00007	11	2	left	left	sitting	index
N. gabriellae	Dakin	female	2017-09-15	_00007	11	3	left	left	sitting	index
N. gabriellae	Dakin	female	2017-09-15	_00287	12	1	left	left	sitting	thumb
N. gabriellae	Dakin	female	2017-09-15	_00287	13	1	left	left	sitting	index+middle
N. gabriellae	Dakin	female	2017-09-15	_00287	13	2	left	left	sitting	thumb
N. gabriellae	Dakin	female	2017-09-15	_00287	14	1	left	left	sitting	N.A.
N. gabriellae	Dakin	female	2017-09-15	_00287	14	2	left	left	sitting	index+middle
N. gabriellae	Dakin	female	2017-09-15	_00287	14	3	left	left	sitting	N.A.

[truncated: 8 more sheets: Lai Cao, Jupp, Franz, Charlie, Frodo, Sophie, Lissy, Wuki]
